# Supplementary material for: Bis(μ-nitrato-κ2 O:O)bis­{[1,2-bis­(diiso­propyl­phosphan­yl)-1,2-dicarba-closo-dodeca­borane-κ2 P,P′]silver(I)} di­chloro­methane disolvate
Source: Acta Crystallogr Sect E Struct Rep Online. 2014 Mar 22;70(Pt 4):m141. doi: 10.1107/S1600536814006084 (PMC3998584; doi:10.1107/S1600536814006084)
Supplement: Supplementary file 1 [file e-70-0m141-sup1.cif]

##############################################################################
#                                                                            #
# This CIF contains the data in a paper accepted for publication in          #
# Acta Crystallographica Section E. It conforms to the requirements of       #
# Notes for Authors for Acta Crystallographica Section E, and has been       #
# peer reviewed under the auspices of the IUCr Commission on Journals.       #
#                                                                            #
# Full details of the Crystallographic Information File format               #
# are given in the paper "The Crystallographic Information File (CIF):       #
# a New Standard Archive File for Crystallography" by S. R. Hall, F. H.      #
# Allen and I. D. Brown [Acta Cryst. (1991), A47, 655-685].                  #
#                                                                            #
# The current version of the core CIF dictionary is obtainable from          #
# ftp://ftp.iucr.org/pub/cif_core.dic.                                       #
#                                                                            #
# Software is freely available for graphical display of the structure(s)     #
# in this CIF. For information consult the CIF software page                 #
# http://www.iucr.org/resources/cif/software.                                #
#                                                                            #
# This file may be used for bona fide research purposes within the           #
# scientific community so long as proper attribution is given to the journal # 
# article from which it was obtained.                                        #
#                                                                            #
##############################################################################
data_I
_database_code_depnum_ccdc_archive 'CCDC 992556'
_audit_creation_method     SHELXL-97
_chemical_name_systematic
;\
Bis(\m-nitrato-\k^2^<i>O</i>:<i>O</i>)bis{[1,2-bis(diisopropylphosphanyl)-\
1,2-dicarba-<i>closo</i>-dodecaborane-\k^2^<i>P</i>,<i>P</i>']silver(I)}
dichloromethane disolvate
;
_chemical_name_common     ?
_chemical_formula_moiety     'C28 H76 Ag2 B20 N2 O6 P4, 2(C H2 Cl2)'
_chemical_formula_sum     'C30 H80 Ag2 B20 Cl4 N2 O6 P4'
_chemical_formula_iupac     '[Ag2 (N O3)2 (C14 H38 B10 P2)2], 2C H2 Cl2'
_chemical_formula_weight     1262.58
_chemical_melting_point     ?
_symmetry_cell_setting     monoclinic
_symmetry_space_group_name_H-M     'P 21/n'
_symmetry_space_group_name_Hall     '-P 2yn'
loop_
    _symmetry_equiv_pos_as_xyz
    'x, y, z'
    '-x+1/2, y+1/2, -z+1/2'
    '-x, -y, -z'
    'x-1/2, -y-1/2, z-1/2'
_cell_length_a     13.9256(15)
_cell_length_b     10.3003(10)
_cell_length_c     21.8075(19)
_cell_angle_alpha     90.00
_cell_angle_beta     107.734(2)
_cell_angle_gamma     90.00
_cell_volume     2979.4(5)
_cell_formula_units_Z     2
_cell_measurement_reflns_used     5416
_cell_measurement_theta_min     2.5035
_cell_measurement_theta_max     26.3915
_cell_measurement_temperature     298(2)
_exptl_crystal_description     block
_exptl_crystal_colour     yellow
_exptl_crystal_size_max     0.43
_exptl_crystal_size_mid     0.36
_exptl_crystal_size_min     0.31
_exptl_crystal_density_diffrn     1.407
_exptl_crystal_density_meas     ?
_exptl_crystal_density_method     'not measured'
_exptl_crystal_F_000     1288
_exptl_absorpt_coefficient_mu     0.982
_exptl_absorpt_correction_type     multi-scan
_exptl_absorpt_process_details     '(SADABS; Sheldrick, 1996)'
_exptl_absorpt_correction_T_min     0.6774
_exptl_absorpt_correction_T_max     0.7505
_exptl_special_details
;
;
_diffrn_ambient_temperature     298(2)
_diffrn_radiation_type     MoK\a
_diffrn_radiation_wavelength     0.71073
_diffrn_radiation_source     'fine-focus sealed tube'
_diffrn_radiation_monochromator     graphite
_diffrn_measurement_device_type     'Bruker SMART1000 CCD'
_diffrn_measurement_method     'phi and omega scans'
_diffrn_detector_area_resol_mean     ?
_diffrn_reflns_number     14624
_diffrn_reflns_av_R_equivalents     0.0270
_diffrn_reflns_av_sigmaI/netI     0.0322
_diffrn_reflns_theta_min     1.55
_diffrn_reflns_theta_max     25.01
_diffrn_reflns_theta_full     25.01
_diffrn_measured_fraction_theta_max     0.999
_diffrn_measured_fraction_theta_full     0.999
_diffrn_reflns_limit_h_min     -13
_diffrn_reflns_limit_h_max     16
_diffrn_reflns_limit_k_min     -12
_diffrn_reflns_limit_k_max     11
_diffrn_reflns_limit_l_min     -25
_diffrn_reflns_limit_l_max     25
_diffrn_standards_number     ?
_diffrn_standards_interval_count     ?
_diffrn_standards_interval_time     ?
_diffrn_standards_decay_%     ?
_reflns_number_total     5264
_reflns_number_gt     3849
_reflns_threshold_expression     I>2sigma(I)
_refine_ls_structure_factor_coef     Fsqd
_refine_ls_matrix_type     full
_refine_ls_R_factor_all     0.0571
_refine_ls_R_factor_gt     0.0341
_refine_ls_wR_factor_gt     0.0754
_refine_ls_wR_factor_ref     0.0911
_refine_ls_goodness_of_fit_ref     1.048
_refine_ls_restrained_S_all     1.067
_refine_ls_number_reflns     5264
_refine_ls_number_parameters     315
_refine_ls_number_restraints     6
_refine_ls_hydrogen_treatment     constr
_refine_ls_weighting_scheme     calc
_refine_ls_weighting_details
         'calc w=1/[\s^2^(Fo^2^)+(0.0346P)^2^+2.5405P] where P=(Fo^2^+2Fc^2^)/3'
_atom_sites_solution_hydrogens     geom
_atom_sites_solution_primary     direct
_atom_sites_solution_secondary     difmap
_refine_ls_shift/su_max     0.001
_refine_ls_shift/su_mean     0.000
_refine_diff_density_max     0.370
_refine_diff_density_min     -0.408
_refine_ls_extinction_method     none
_refine_ls_extinction_coef     ?
loop_
    _atom_type_symbol
    _atom_type_description
    _atom_type_scat_dispersion_real
    _atom_type_scat_dispersion_imag
    _atom_type_scat_source
    'C' 'C' 0.0033 0.0016
                         'International Tables Vol C Tables 4.2.6.8 and 6.1.1.4'
    'H' 'H' 0.0000 0.0000
                         'International Tables Vol C Tables 4.2.6.8 and 6.1.1.4'
    'O' 'O' 0.0106 0.0060
                         'International Tables Vol C Tables 4.2.6.8 and 6.1.1.4'
    'N' 'N' 0.0061 0.0033
                         'International Tables Vol C Tables 4.2.6.8 and 6.1.1.4'
    'B' 'B' 0.0013 0.0007
                         'International Tables Vol C Tables 4.2.6.8 and 6.1.1.4'
    'P' 'P' 0.1023 0.0942
                         'International Tables Vol C Tables 4.2.6.8 and 6.1.1.4'
    'Cl' 'Cl' 0.1484 0.1585
                         'International Tables Vol C Tables 4.2.6.8 and 6.1.1.4'
    'Ag' 'Ag' -0.8971 1.1015
                         'International Tables Vol C Tables 4.2.6.8 and 6.1.1.4'
_computing_data_collection     'SMART (Siemens, 1996)'
_computing_cell_refinement     'SAINT (Siemens, 1996)'
_computing_data_reduction     'SAINT (Siemens, 1996)'
_computing_structure_solution     'SHELXS97 (Sheldrick, 2008)'
_computing_structure_refinement     'SHELXL97 (Sheldrick, 2008)'
_computing_molecular_graphics     'SHELXTL (Sheldrick, 2008)'
_computing_publication_material     'SHELXTL (Sheldrick, 2008)'
loop_
    _atom_site_type_symbol
    _atom_site_label
    _atom_site_fract_x
    _atom_site_fract_y
    _atom_site_fract_z
    _atom_site_U_iso_or_equiv
    _atom_site_adp_type
    _atom_site_calc_flag
    _atom_site_refinement_flags
    _atom_site_occupancy
    _atom_site_symmetry_multiplicity
    _atom_site_disorder_assembly
    _atom_site_disorder_group
    Ag Ag1 0.64127(2) 0.05086(3) 0.027639(15) 0.05747(12) Uani d U 1 1 . .
    P P1 0.78280(7) 0.00794(9) 0.12339(4) 0.0422(2) Uani d U 1 1 . .
    P P2 0.72744(7) 0.21677(9) -0.01656(4) 0.0446(2) Uani d U 1 1 . .
    C C1 0.8795(2) 0.1294(3) 0.11955(16) 0.0440(8) Uani d . 1 1 . .
    C C9 0.7616(3) 0.0450(4) 0.20219(18) 0.0593(10) Uani d . 1 1 . .
    H H9 0.7704 0.1390 0.2084 0.071 Uiso calc R 1 1 . .
    B B1 0.9356(3) 0.1167(4) 0.05903(19) 0.0444(10) Uani d . 1 1 . .
    H H1 0.9201 0.0326 0.0264 0.053 Uiso calc R 1 1 . .
    N N1 0.5539(3) -0.1960(3) -0.05564(16) 0.0570(8) Uani d . 1 1 . .
    C C2 0.8493(2) 0.2413(3) 0.04724(16) 0.0416(8) Uani d . 1 1 . .
    C C10 0.8432(3) -0.1537(4) 0.13410(18) 0.0573(10) Uani d . 1 1 . .
    H H10 0.8990 -0.1541 0.1744 0.069 Uiso calc R 1 1 . .
    B B2 1.0566(3) 0.1903(6) 0.0910(2) 0.0707(15) Uani d . 1 1 . .
    H H2 1.1236 0.1544 0.0796 0.085 Uiso calc R 1 1 . .
    C C3 0.7665(3) 0.1644(4) -0.08742(17) 0.0561(10) Uani d . 1 1 . .
    H H3 0.8300 0.1170 -0.0699 0.067 Uiso calc R 1 1 . .
    B B3 0.9592(3) 0.2734(5) 0.0328(2) 0.0561(11) Uani d . 1 1 . .
    H H3A 0.9641 0.2913 -0.0159 0.067 Uiso calc R 1 1 . .
    C C11 0.8355(4) -0.0186(5) 0.26173(19) 0.0807(14) Uani d . 1 1 . .
    H H11A 0.8263 0.0183 0.3000 0.121 Uiso calc R 1 1 . .
    H H11B 0.9034 -0.0035 0.2615 0.121 Uiso calc R 1 1 . .
    H H11C 0.8230 -0.1103 0.2609 0.121 Uiso calc R 1 1 . .
    C C4 0.6685(3) 0.3796(4) -0.0364(2) 0.0689(12) Uani d . 1 1 . .
    H H4 0.7133 0.4354 -0.0518 0.083 Uiso calc R 1 1 . .
    C C5 0.6447(4) 0.4463(5) 0.0192(3) 0.0957(18) Uani d . 1 1 . .
    H H5A 0.6085 0.5252 0.0042 0.143 Uiso calc R 1 1 . .
    H H5B 0.7064 0.4659 0.0522 0.143 Uiso calc R 1 1 . .
    H H5C 0.6042 0.3899 0.0362 0.143 Uiso calc R 1 1 . .
    B B4 0.9034(4) 0.3850(5) 0.0729(2) 0.0642(13) Uani d . 1 1 . .
    H H4A 0.8710 0.4777 0.0511 0.077 Uiso calc R 1 1 . .
    B B5 1.0043(3) 0.1015(6) 0.1427(2) 0.0632(13) Uani d . 1 1 . .
    H H5 1.0375 0.0091 0.1644 0.076 Uiso calc R 1 1 . .
    C C12 0.7628(4) -0.2512(4) 0.1399(2) 0.0877(15) Uani d . 1 1 . .
    H H12A 0.7069 -0.2500 0.1011 0.132 Uiso calc R 1 1 . .
    H H12B 0.7399 -0.2278 0.1757 0.132 Uiso calc R 1 1 . .
    H H12C 0.7914 -0.3368 0.1466 0.132 Uiso calc R 1 1 . .
    B B6 0.8485(4) 0.2899(4) 0.1227(2) 0.0564(12) Uani d . 1 1 . .
    H H6 0.7772 0.3170 0.1311 0.068 Uiso calc R 1 1 . .
    B B7 0.9491(4) 0.2154(5) 0.1833(2) 0.0691(14) Uani d . 1 1 . .
    H H7 0.9461 0.1996 0.2326 0.083 Uiso calc R 1 1 . .
    B B8 1.0358(4) 0.3580(6) 0.1012(3) 0.0831(18) Uani d . 1 1 . .
    H H8 1.0901 0.4327 0.0973 0.100 Uiso calc R 1 1 . .
    B B9 0.9660(5) 0.3716(6) 0.1566(3) 0.0857(18) Uani d . 1 1 . .
    H H9A 0.9730 0.4561 0.1885 0.103 Uiso calc R 1 1 . .
    C C6 0.6908(4) 0.0662(5) -0.1280(2) 0.0913(16) Uani d . 1 1 . .
    H H6A 0.6276 0.1087 -0.1477 0.137 Uiso calc R 1 1 . .
    H H6B 0.6812 -0.0028 -0.1008 0.137 Uiso calc R 1 1 . .
    H H6C 0.7162 0.0312 -0.1608 0.137 Uiso calc R 1 1 . .
    C C7 0.7878(4) 0.2708(5) -0.1299(2) 0.0828(14) Uani d . 1 1 . .
    H H7A 0.8179 0.2334 -0.1600 0.124 Uiso calc R 1 1 . .
    H H7B 0.8331 0.3333 -0.1036 0.124 Uiso calc R 1 1 . .
    H H7C 0.7258 0.3128 -0.1530 0.124 Uiso calc R 1 1 . .
    B B10 1.0634(4) 0.2546(7) 0.1678(3) 0.0881(19) Uani d . 1 1 . .
    H H10A 1.1353 0.2624 0.2067 0.106 Uiso calc R 1 1 . .
    C C13 0.6523(4) 0.0158(6) 0.1985(2) 0.0881(15) Uani d . 1 1 . .
    H H13A 0.6403 -0.0759 0.1932 0.132 Uiso calc R 1 1 . .
    H H13B 0.6077 0.0611 0.1625 0.132 Uiso calc R 1 1 . .
    H H13C 0.6403 0.0440 0.2375 0.132 Uiso calc R 1 1 . .
    C C8 0.5700(4) 0.3571(6) -0.0918(3) 0.111(2) Uani d . 1 1 . .
    H H8A 0.5254 0.3032 -0.0769 0.166 Uiso calc R 1 1 . .
    H H8B 0.5853 0.3150 -0.1270 0.166 Uiso calc R 1 1 . .
    H H8C 0.5381 0.4390 -0.1060 0.166 Uiso calc R 1 1 . .
    C C14 0.8825(4) -0.1983(4) 0.0795(2) 0.0742(13) Uani d . 1 1 . .
    H H14A 0.8987 -0.2891 0.0845 0.111 Uiso calc R 1 1 . .
    H H14B 0.9419 -0.1498 0.0807 0.111 Uiso calc R 1 1 . .
    H H14C 0.8317 -0.1841 0.0390 0.111 Uiso calc R 1 1 . .
    Cl Cl1 0.32691(14) 0.43727(14) 0.21349(8) 0.1137(5) Uani d . 1 1 . .
    Cl Cl2 0.42679(13) 0.19019(16) 0.24175(8) 0.1185(5) Uani d . 1 1 . .
    O O2 0.52475(19) -0.0987(3) -0.03220(15) 0.0713(8) Uani d U 1 1 . .
    O O3 0.6446(2) -0.2156(3) -0.04215(16) 0.0875(10) Uani d . 1 1 . .
    O O1 0.4915(3) -0.2662(3) -0.09218(17) 0.0919(11) Uani d . 1 1 . .
    C C15 0.3518(5) 0.2913(6) 0.1839(2) 0.1077(19) Uani d . 1 1 . .
    H H15A 0.3848 0.3072 0.1513 0.129 Uiso calc R 1 1 . .
    H H15B 0.2885 0.2476 0.1632 0.129 Uiso calc R 1 1 . .
loop_
    _atom_site_aniso_label
    _atom_site_aniso_U_11
    _atom_site_aniso_U_22
    _atom_site_aniso_U_33
    _atom_site_aniso_U_12
    _atom_site_aniso_U_13
    _atom_site_aniso_U_23
    Ag1 0.03991(16) 0.0667(2) 0.0621(2) -0.01337(14) 0.01007(13) 0.00590(16)
    P1 0.0444(5) 0.0431(5) 0.0413(5) -0.0005(4) 0.0163(4) 0.0016(4)
    P2 0.0398(5) 0.0418(5) 0.0504(5) 0.0021(4) 0.0111(4) 0.0074(4)
    C1 0.0428(19) 0.048(2) 0.0401(18) -0.0014(16) 0.0118(15) -0.0069(16)
    C9 0.067(3) 0.068(3) 0.051(2) 0.003(2) 0.031(2) 0.001(2)
    B1 0.034(2) 0.052(3) 0.048(2) 0.0008(18) 0.0145(18) -0.002(2)
    N1 0.058(2) 0.054(2) 0.064(2) -0.0071(18) 0.0267(18) -0.0053(18)
    C2 0.0419(19) 0.0362(19) 0.050(2) -0.0049(15) 0.0188(16) -0.0041(16)
    C10 0.074(3) 0.044(2) 0.054(2) 0.010(2) 0.019(2) 0.0049(18)
    B2 0.039(2) 0.097(4) 0.072(3) -0.014(3) 0.011(2) -0.004(3)
    C3 0.062(2) 0.061(3) 0.044(2) -0.005(2) 0.0133(18) 0.0022(18)
    B3 0.048(3) 0.059(3) 0.066(3) -0.015(2) 0.025(2) -0.002(2)
    C11 0.101(4) 0.100(4) 0.043(2) 0.009(3) 0.024(2) 0.005(2)
    C4 0.059(3) 0.056(3) 0.094(3) 0.017(2) 0.027(2) 0.022(2)
    C5 0.091(4) 0.064(3) 0.150(5) 0.035(3) 0.062(4) 0.021(3)
    B4 0.075(3) 0.043(3) 0.082(3) -0.022(2) 0.034(3) -0.013(2)
    B5 0.039(2) 0.086(4) 0.054(3) -0.002(2) -0.001(2) -0.001(3)
    C12 0.130(5) 0.050(3) 0.095(4) -0.010(3) 0.052(3) 0.010(3)
    B6 0.072(3) 0.047(3) 0.056(3) -0.009(2) 0.028(2) -0.017(2)
    B7 0.067(3) 0.088(4) 0.048(3) -0.026(3) 0.010(2) -0.022(3)
    B8 0.070(3) 0.094(4) 0.083(4) -0.045(3) 0.020(3) -0.019(3)
    B9 0.102(5) 0.080(4) 0.077(4) -0.045(4) 0.029(3) -0.038(3)
    C6 0.116(4) 0.088(4) 0.062(3) -0.031(3) 0.015(3) -0.014(3)
    C7 0.102(4) 0.089(4) 0.063(3) -0.010(3) 0.033(3) 0.014(3)
    B10 0.062(3) 0.121(5) 0.070(3) -0.040(3) 0.003(3) -0.018(3)
    C13 0.079(3) 0.123(4) 0.079(3) 0.004(3) 0.049(3) 0.011(3)
    C8 0.073(3) 0.118(5) 0.124(5) 0.029(3) 0.004(3) 0.047(4)
    C14 0.097(4) 0.046(2) 0.087(3) 0.015(2) 0.039(3) -0.001(2)
    Cl1 0.1405(14) 0.0763(9) 0.1027(10) -0.0029(9) 0.0049(9) 0.0015(8)
    Cl2 0.1154(12) 0.1009(11) 0.1187(12) 0.0243(9) 0.0050(9) -0.0136(9)
    O2 0.0384(14) 0.0748(18) 0.101(2) -0.0155(11) 0.0213(11) -0.0315(15)
    O3 0.066(2) 0.099(3) 0.097(2) 0.0177(18) 0.0253(18) -0.013(2)
    O1 0.093(2) 0.085(2) 0.101(2) -0.035(2) 0.035(2) -0.040(2)
    C15 0.107(4) 0.136(5) 0.070(3) 0.010(4) 0.014(3) -0.028(3)
loop_
    _geom_bond_atom_site_label_1
    _geom_bond_atom_site_label_2
    _geom_bond_site_symmetry_2
    _geom_bond_distance
    _geom_bond_publ_flag
    Ag1 O2 . 2.328(3) ?
    Ag1 O2 3_655 2.395(3) ?
    Ag1 P1 . 2.4357(9) ?
    Ag1 P2 . 2.4482(10) ?
    P1 C10 . 1.848(4) ?
    P1 C1 . 1.859(4) ?
    P1 C9 . 1.869(4) ?
    P2 C2 . 1.855(3) ?
    P2 C4 . 1.860(4) ?
    P2 C3 . 1.867(4) ?
    C1 B5 . 1.679(5) ?
    C1 B7 . 1.684(5) ?
    C1 B6 . 1.716(6) ?
    C1 B1 . 1.731(5) ?
    C1 C2 . 1.894(5) ?
    C9 C13 . 1.530(6) ?
    C9 C11 . 1.536(6) ?
    C9 H9 . 0.9800 ?
    B1 C2 . 1.722(5) ?
    B1 B3 . 1.776(6) ?
    B1 B2 . 1.785(6) ?
    B1 B5 . 1.791(6) ?
    B1 H1 . 1.1000 ?
    N1 O1 . 1.221(4) ?
    N1 O3 . 1.223(4) ?
    N1 O2 . 1.248(4) ?
    C2 B4 . 1.678(5) ?
    C2 B3 . 1.686(5) ?
    C2 B6 . 1.723(5) ?
    C10 C14 . 1.525(5) ?
    C10 C12 . 1.537(6) ?
    C10 H10 . 0.9800 ?
    B2 B3 . 1.771(7) ?
    B2 B5 . 1.772(7) ?
    B2 B8 . 1.776(9) ?
    B2 B10 . 1.777(8) ?
    B2 H2 . 1.1000 ?
    C3 C7 . 1.522(5) ?
    C3 C6 . 1.532(6) ?
    C3 H3 . 0.9800 ?
    B3 B4 . 1.761(7) ?
    B3 B8 . 1.776(7) ?
    B3 H3A . 1.1000 ?
    C11 H11A . 0.9600 ?
    C11 H11B . 0.9600 ?
    C11 H11C . 0.9600 ?
    C4 C5 . 1.514(6) ?
    C4 C8 . 1.545(6) ?
    C4 H4 . 0.9800 ?
    C5 H5A . 0.9600 ?
    C5 H5B . 0.9600 ?
    C5 H5C . 0.9600 ?
    B4 B9 . 1.773(8) ?
    B4 B8 . 1.779(8) ?
    B4 B6 . 1.797(7) ?
    B4 H4A . 1.1000 ?
    B5 B7 . 1.779(7) ?
    B5 B10 . 1.786(8) ?
    B5 H5 . 1.1000 ?
    C12 H12A . 0.9600 ?
    C12 H12B . 0.9600 ?
    C12 H12C . 0.9600 ?
    B6 B7 . 1.782(7) ?
    B6 B9 . 1.788(7) ?
    B6 H6 . 1.1000 ?
    B7 B9 . 1.752(8) ?
    B7 B10 . 1.771(8) ?
    B7 H7 . 1.1000 ?
    B8 B10 . 1.748(9) ?
    B8 B9 . 1.772(8) ?
    B8 H8 . 1.1000 ?
    B9 B10 . 1.775(9) ?
    B9 H9A . 1.1000 ?
    C6 H6A . 0.9600 ?
    C6 H6B . 0.9600 ?
    C6 H6C . 0.9600 ?
    C7 H7A . 0.9600 ?
    C7 H7B . 0.9600 ?
    C7 H7C . 0.9600 ?
    B10 H10A . 1.1000 ?
    C13 H13A . 0.9600 ?
    C13 H13B . 0.9600 ?
    C13 H13C . 0.9600 ?
    C8 H8A . 0.9600 ?
    C8 H8B . 0.9600 ?
    C8 H8C . 0.9600 ?
    C14 H14A . 0.9600 ?
    C14 H14B . 0.9600 ?
    C14 H14C . 0.9600 ?
    Cl1 C15 . 1.713(6) ?
    Cl2 C15 . 1.721(6) ?
    O2 Ag1 3_655 2.395(3) ?
    C15 H15A . 0.9700 ?
    C15 H15B . 0.9700 ?
loop_
    _geom_angle_atom_site_label_1
    _geom_angle_atom_site_label_2
    _geom_angle_atom_site_label_3
    _geom_angle_site_symmetry_1
    _geom_angle_site_symmetry_3
    _geom_angle
    _geom_angle_publ_flag
    O2 Ag1 O2 . 3_655 69.06(12) ?
    O2 Ag1 P1 . . 127.18(8) ?
    O2 Ag1 P1 3_655 . 122.75(8) ?
    O2 Ag1 P2 . . 125.65(8) ?
    O2 Ag1 P2 3_655 . 117.89(8) ?
    P1 Ag1 P2 . . 95.65(3) ?
    C10 P1 C1 . . 107.71(17) ?
    C10 P1 C9 . . 105.13(18) ?
    C1 P1 C9 . . 102.90(17) ?
    C10 P1 Ag1 . . 119.34(13) ?
    C1 P1 Ag1 . . 104.33(11) ?
    C9 P1 Ag1 . . 115.98(13) ?
    C2 P2 C4 . . 106.85(18) ?
    C2 P2 C3 . . 103.26(16) ?
    C4 P2 C3 . . 106.71(19) ?
    C2 P2 Ag1 . . 104.24(11) ?
    C4 P2 Ag1 . . 119.11(14) ?
    C3 P2 Ag1 . . 115.17(13) ?
    B5 C1 B7 . . 63.9(3) ?
    B5 C1 B6 . . 113.8(3) ?
    B7 C1 B6 . . 63.2(3) ?
    B5 C1 B1 . . 63.3(2) ?
    B7 C1 B1 . . 113.0(3) ?
    B6 C1 B1 . . 106.3(3) ?
    B5 C1 P1 . . 124.6(3) ?
    B7 C1 P1 . . 124.0(3) ?
    B6 C1 P1 . . 116.9(3) ?
    B1 C1 P1 . . 119.0(2) ?
    B5 C1 C2 . . 107.6(3) ?
    B7 C1 C2 . . 107.1(3) ?
    B6 C1 C2 . . 56.8(2) ?
    B1 C1 C2 . . 56.53(19) ?
    P1 C1 C2 . . 117.8(2) ?
    C13 C9 C11 . . 111.1(4) ?
    C13 C9 P1 . . 110.2(3) ?
    C11 C9 P1 . . 115.9(3) ?
    C13 C9 H9 . . 106.3 ?
    C11 C9 H9 . . 106.3 ?
    P1 C9 H9 . . 106.3 ?
    C2 B1 C1 . . 66.5(2) ?
    C2 B1 B3 . . 57.6(2) ?
    C1 B1 B3 . . 110.3(3) ?
    C2 B1 B2 . . 105.9(3) ?
    C1 B1 B2 . . 105.1(3) ?
    B3 B1 B2 . . 59.6(3) ?
    C2 B1 B5 . . 110.4(3) ?
    C1 B1 B5 . . 56.9(2) ?
    B3 B1 B5 . . 108.3(3) ?
    B2 B1 B5 . . 59.4(3) ?
    C2 B1 H1 . . 120.0 ?
    C1 B1 H1 . . 120.6 ?
    B3 B1 H1 . . 121.7 ?
    B2 B1 H1 . . 124.3 ?
    B5 B1 H1 . . 122.0 ?
    O1 N1 O3 . . 122.5(4) ?
    O1 N1 O2 . . 119.1(4) ?
    O3 N1 O2 . . 118.3(3) ?
    B4 C2 B3 . . 63.1(3) ?
    B4 C2 B1 . . 112.7(3) ?
    B3 C2 B1 . . 62.8(2) ?
    B4 C2 B6 . . 63.8(3) ?
    B3 C2 B6 . . 113.1(3) ?
    B1 C2 B6 . . 106.4(3) ?
    B4 C2 P2 . . 125.8(3) ?
    B3 C2 P2 . . 124.2(3) ?
    B1 C2 P2 . . 116.6(2) ?
    B6 C2 P2 . . 119.0(2) ?
    B4 C2 C1 . . 107.2(3) ?
    B3 C2 C1 . . 106.9(3) ?
    B1 C2 C1 . . 57.0(2) ?
    B6 C2 C1 . . 56.4(2) ?
    P2 C2 C1 . . 117.5(2) ?
    C14 C10 C12 . . 108.2(3) ?
    C14 C10 P1 . . 115.5(3) ?
    C12 C10 P1 . . 106.5(3) ?
    C14 C10 H10 . . 108.8 ?
    C12 C10 H10 . . 108.8 ?
    P1 C10 H10 . . 108.8 ?
    B3 B2 B5 . . 109.4(3) ?
    B3 B2 B8 . . 60.1(3) ?
    B5 B2 B8 . . 107.9(4) ?
    B3 B2 B10 . . 107.8(4) ?
    B5 B2 B10 . . 60.4(3) ?
    B8 B2 B10 . . 58.9(3) ?
    B3 B2 B1 . . 59.9(2) ?
    B5 B2 B1 . . 60.4(2) ?
    B8 B2 B1 . . 106.9(4) ?
    B10 B2 B1 . . 107.4(3) ?
    B3 B2 H2 . . 121.2 ?
    B5 B2 H2 . . 120.8 ?
    B8 B2 H2 . . 122.5 ?
    B10 B2 H2 . . 122.3 ?
    B1 B2 H2 . . 122.2 ?
    C7 C3 C6 . . 110.6(3) ?
    C7 C3 P2 . . 117.1(3) ?
    C6 C3 P2 . . 110.2(3) ?
    C7 C3 H3 . . 106.1 ?
    C6 C3 H3 . . 106.1 ?
    P2 C3 H3 . . 106.1 ?
    C2 B3 B4 . . 58.2(2) ?
    C2 B3 B2 . . 108.2(3) ?
    B4 B3 B2 . . 108.5(4) ?
    C2 B3 B8 . . 106.7(3) ?
    B4 B3 B8 . . 60.4(3) ?
    B2 B3 B8 . . 60.1(3) ?
    C2 B3 B1 . . 59.6(2) ?
    B4 B3 B1 . . 106.3(3) ?
    B2 B3 B1 . . 60.4(3) ?
    B8 B3 B1 . . 107.3(4) ?
    C2 B3 H3A . . 122.7 ?
    B4 B3 H3A . . 122.4 ?
    B2 B3 H3A . . 120.9 ?
    B8 B3 H3A . . 122.0 ?
    B1 B3 H3A . . 122.3 ?
    C9 C11 H11A . . 109.5 ?
    C9 C11 H11B . . 109.5 ?
    H11A C11 H11B . . 109.5 ?
    C9 C11 H11C . . 109.5 ?
    H11A C11 H11C . . 109.5 ?
    H11B C11 H11C . . 109.5 ?
    C5 C4 C8 . . 109.6(4) ?
    C5 C4 P2 . . 114.3(3) ?
    C8 C4 P2 . . 105.7(3) ?
    C5 C4 H4 . . 109.0 ?
    C8 C4 H4 . . 109.0 ?
    P2 C4 H4 . . 109.0 ?
    C4 C5 H5A . . 109.5 ?
    C4 C5 H5B . . 109.5 ?
    H5A C5 H5B . . 109.5 ?
    C4 C5 H5C . . 109.5 ?
    H5A C5 H5C . . 109.5 ?
    H5B C5 H5C . . 109.5 ?
    C2 B4 B3 . . 58.6(2) ?
    C2 B4 B9 . . 107.7(4) ?
    B3 B4 B9 . . 107.9(4) ?
    C2 B4 B8 . . 106.9(4) ?
    B3 B4 B8 . . 60.2(3) ?
    B9 B4 B8 . . 59.8(3) ?
    C2 B4 B6 . . 59.3(2) ?
    B3 B4 B6 . . 106.1(3) ?
    B9 B4 B6 . . 60.1(3) ?
    B8 B4 B6 . . 106.9(4) ?
    C2 B4 H4A . . 122.6 ?
    B3 B4 H4A . . 122.5 ?
    B9 B4 H4A . . 121.4 ?
    B8 B4 H4A . . 122.1 ?
    B6 B4 H4A . . 122.7 ?
    C1 B5 B2 . . 108.0(3) ?
    C1 B5 B7 . . 58.2(2) ?
    B2 B5 B7 . . 107.5(4) ?
    C1 B5 B10 . . 106.2(4) ?
    B2 B5 B10 . . 59.9(3) ?
    B7 B5 B10 . . 59.6(3) ?
    C1 B5 B1 . . 59.7(2) ?
    B2 B5 B1 . . 60.1(2) ?
    B7 B5 B1 . . 105.8(3) ?
    B10 B5 B1 . . 106.8(4) ?
    C1 B5 H5 . . 122.6 ?
    B2 B5 H5 . . 121.3 ?
    B7 B5 H5 . . 123.0 ?
    B10 B5 H5 . . 122.5 ?
    B1 B5 H5 . . 122.5 ?
    C10 C12 H12A . . 109.5 ?
    C10 C12 H12B . . 109.5 ?
    H12A C12 H12B . . 109.5 ?
    C10 C12 H12C . . 109.5 ?
    H12A C12 H12C . . 109.5 ?
    H12B C12 H12C . . 109.5 ?
    C1 B6 C2 . . 66.8(2) ?
    C1 B6 B7 . . 57.5(2) ?
    C2 B6 B7 . . 110.5(3) ?
    C1 B6 B9 . . 105.1(4) ?
    C2 B6 B9 . . 105.1(3) ?
    B7 B6 B9 . . 58.8(3) ?
    C1 B6 B4 . . 110.0(3) ?
    C2 B6 B4 . . 56.9(2) ?
    B7 B6 B4 . . 107.5(4) ?
    B9 B6 B4 . . 59.3(3) ?
    C1 B6 H6 . . 120.2 ?
    C2 B6 H6 . . 120.2 ?
    B7 B6 H6 . . 122.1 ?
    B9 B6 H6 . . 124.8 ?
    B4 B6 H6 . . 122.4 ?
    C1 B7 B9 . . 108.1(4) ?
    C1 B7 B10 . . 106.6(3) ?
    B9 B7 B10 . . 60.5(3) ?
    C1 B7 B5 . . 57.9(2) ?
    B9 B7 B5 . . 108.5(4) ?
    B10 B7 B5 . . 60.4(3) ?
    C1 B7 B6 . . 59.3(2) ?
    B9 B7 B6 . . 60.8(3) ?
    B10 B7 B6 . . 108.0(4) ?
    B5 B7 B6 . . 106.0(3) ?
    C1 B7 H7 . . 123.0 ?
    B9 B7 H7 . . 120.7 ?
    B10 B7 H7 . . 121.6 ?
    B5 B7 H7 . . 122.7 ?
    B6 B7 H7 . . 122.2 ?
    B10 B8 B9 . . 60.6(4) ?
    B10 B8 B3 . . 108.9(4) ?
    B9 B8 B3 . . 107.3(3) ?
    B10 B8 B2 . . 60.6(3) ?
    B9 B8 B2 . . 107.9(4) ?
    B3 B8 B2 . . 59.8(3) ?
    B10 B8 B4 . . 109.1(4) ?
    B9 B8 B4 . . 59.9(3) ?
    B3 B8 B4 . . 59.4(3) ?
    B2 B8 B4 . . 107.5(3) ?
    B10 B8 H8 . . 120.5 ?
    B9 B8 H8 . . 121.9 ?
    B3 B8 H8 . . 122.0 ?
    B2 B8 H8 . . 121.9 ?
    B4 B8 H8 . . 121.8 ?
    B7 B9 B8 . . 108.1(4) ?
    B7 B9 B4 . . 109.9(3) ?
    B8 B9 B4 . . 60.2(3) ?
    B7 B9 B10 . . 60.3(3) ?
    B8 B9 B10 . . 59.0(4) ?
    B4 B9 B10 . . 108.1(4) ?
    B7 B9 B6 . . 60.4(3) ?
    B8 B9 B6 . . 107.6(3) ?
    B4 B9 B6 . . 60.6(3) ?
    B10 B9 B6 . . 107.6(4) ?
    B7 B9 H9A . . 120.7 ?
    B8 B9 H9A . . 122.3 ?
    B4 B9 H9A . . 120.7 ?
    B10 B9 H9A . . 122.3 ?
    B6 B9 H9A . . 121.8 ?
    C3 C6 H6A . . 109.5 ?
    C3 C6 H6B . . 109.5 ?
    H6A C6 H6B . . 109.5 ?
    C3 C6 H6C . . 109.5 ?
    H6A C6 H6C . . 109.5 ?
    H6B C6 H6C . . 109.5 ?
    C3 C7 H7A . . 109.5 ?
    C3 C7 H7B . . 109.5 ?
    H7A C7 H7B . . 109.5 ?
    C3 C7 H7C . . 109.5 ?
    H7A C7 H7C . . 109.5 ?
    H7B C7 H7C . . 109.5 ?
    B8 B10 B7 . . 108.3(4) ?
    B8 B10 B9 . . 60.4(4) ?
    B7 B10 B9 . . 59.2(3) ?
    B8 B10 B2 . . 60.5(3) ?
    B7 B10 B2 . . 107.6(3) ?
    B9 B10 B2 . . 107.7(4) ?
    B8 B10 B5 . . 108.6(4) ?
    B7 B10 B5 . . 60.0(3) ?
    B9 B10 B5 . . 107.2(4) ?
    B2 B10 B5 . . 59.7(3) ?
    B8 B10 H10A . . 120.9 ?
    B7 B10 H10A . . 122.0 ?
    B9 B10 H10A . . 122.3 ?
    B2 B10 H10A . . 121.9 ?
    B5 B10 H10A . . 121.9 ?
    C9 C13 H13A . . 109.5 ?
    C9 C13 H13B . . 109.5 ?
    H13A C13 H13B . . 109.5 ?
    C9 C13 H13C . . 109.5 ?
    H13A C13 H13C . . 109.5 ?
    H13B C13 H13C . . 109.5 ?
    C4 C8 H8A . . 109.5 ?
    C4 C8 H8B . . 109.5 ?
    H8A C8 H8B . . 109.5 ?
    C4 C8 H8C . . 109.5 ?
    H8A C8 H8C . . 109.5 ?
    H8B C8 H8C . . 109.5 ?
    C10 C14 H14A . . 109.5 ?
    C10 C14 H14B . . 109.5 ?
    H14A C14 H14B . . 109.5 ?
    C10 C14 H14C . . 109.5 ?
    H14A C14 H14C . . 109.5 ?
    H14B C14 H14C . . 109.5 ?
    N1 O2 Ag1 . . 120.2(2) ?
    N1 O2 Ag1 . 3_655 128.4(2) ?
    Ag1 O2 Ag1 . 3_655 110.94(12) ?
    Cl1 C15 Cl2 . . 113.7(3) ?
    Cl1 C15 H15A . . 108.8 ?
    Cl2 C15 H15A . . 108.8 ?
    Cl1 C15 H15B . . 108.8 ?
    Cl2 C15 H15B . . 108.8 ?
    H15A C15 H15B . . 107.7 ?
loop_
    _geom_torsion_atom_site_label_1
    _geom_torsion_atom_site_label_2
    _geom_torsion_atom_site_label_3
    _geom_torsion_atom_site_label_4
    _geom_torsion_site_symmetry_1
    _geom_torsion_site_symmetry_2
    _geom_torsion_site_symmetry_3
    _geom_torsion_site_symmetry_4
    _geom_torsion
    _geom_torsion_publ_flag
    O2 Ag1 P1 C10 . . . . 28.73(18) ?
    O2 Ag1 P1 C10 3_655 . . . 116.12(17) ?
    P2 Ag1 P1 C10 . . . . -115.38(15) ?
    O2 Ag1 P1 C1 . . . . 148.98(14) ?
    O2 Ag1 P1 C1 3_655 . . . -123.63(14) ?
    P2 Ag1 P1 C1 . . . . 4.87(12) ?
    O2 Ag1 P1 C9 . . . . -98.64(18) ?
    O2 Ag1 P1 C9 3_655 . . . -11.25(18) ?
    P2 Ag1 P1 C9 . . . . 117.25(15) ?
    O2 Ag1 P2 C2 . . . . -151.07(14) ?
    O2 Ag1 P2 C2 3_655 . . . 125.72(13) ?
    P1 Ag1 P2 C2 . . . . -6.15(11) ?
    O2 Ag1 P2 C4 . . . . 90.0(2) ?
    O2 Ag1 P2 C4 3_655 . . . 6.79(19) ?
    P1 Ag1 P2 C4 . . . . -125.08(17) ?
    O2 Ag1 P2 C3 . . . . -38.70(17) ?
    O2 Ag1 P2 C3 3_655 . . . -121.91(16) ?
    P1 Ag1 P2 C3 . . . . 106.22(14) ?
    C10 P1 C1 B5 . . . . -15.7(3) ?
    C9 P1 C1 B5 . . . . 95.0(3) ?
    Ag1 P1 C1 B5 . . . . -143.5(3) ?
    C10 P1 C1 B7 . . . . -95.4(3) ?
    C9 P1 C1 B7 . . . . 15.4(4) ?
    Ag1 P1 C1 B7 . . . . 136.8(3) ?
    C10 P1 C1 B6 . . . . -169.9(3) ?
    C9 P1 C1 B6 . . . . -59.1(3) ?
    Ag1 P1 C1 B6 . . . . 62.4(3) ?
    C10 P1 C1 B1 . . . . 60.3(3) ?
    C9 P1 C1 B1 . . . . 171.0(3) ?
    Ag1 P1 C1 B1 . . . . -67.5(3) ?
    C10 P1 C1 C2 . . . . 125.4(2) ?
    C9 P1 C1 C2 . . . . -123.8(2) ?
    Ag1 P1 C1 C2 . . . . -2.3(2) ?
    C10 P1 C9 C13 . . . . -99.3(3) ?
    C1 P1 C9 C13 . . . . 148.0(3) ?
    Ag1 P1 C9 C13 . . . . 34.8(4) ?
    C10 P1 C9 C11 . . . . 27.9(4) ?
    C1 P1 C9 C11 . . . . -84.7(4) ?
    Ag1 P1 C9 C11 . . . . 162.1(3) ?
    B5 C1 B1 C2 . . . . -137.5(3) ?
    B7 C1 B1 C2 . . . . -95.9(3) ?
    B6 C1 B1 C2 . . . . -28.6(3) ?
    P1 C1 B1 C2 . . . . 105.9(3) ?
    B5 C1 B1 B3 . . . . -99.1(3) ?
    B7 C1 B1 B3 . . . . -57.5(4) ?
    B6 C1 B1 B3 . . . . 9.7(4) ?
    P1 C1 B1 B3 . . . . 144.2(3) ?
    C2 C1 B1 B3 . . . . 38.3(2) ?
    B5 C1 B1 B2 . . . . -36.4(3) ?
    B7 C1 B1 B2 . . . . 5.2(4) ?
    B6 C1 B1 B2 . . . . 72.5(4) ?
    P1 C1 B1 B2 . . . . -153.1(3) ?
    C2 C1 B1 B2 . . . . 101.1(3) ?
    B7 C1 B1 B5 . . . . 41.6(4) ?
    B6 C1 B1 B5 . . . . 108.9(3) ?
    P1 C1 B1 B5 . . . . -116.7(3) ?
    C2 C1 B1 B5 . . . . 137.5(3) ?
    C1 B1 C2 B4 . . . . 96.4(3) ?
    B3 B1 C2 B4 . . . . -40.1(3) ?
    B2 B1 C2 B4 . . . . -3.6(4) ?
    B5 B1 C2 B4 . . . . 59.2(4) ?
    C1 B1 C2 B3 . . . . 136.4(3) ?
    B2 B1 C2 B3 . . . . 36.5(3) ?
    B5 B1 C2 B3 . . . . 99.2(3) ?
    C1 B1 C2 B6 . . . . 28.5(3) ?
    B3 B1 C2 B6 . . . . -108.0(3) ?
    B2 B1 C2 B6 . . . . -71.4(3) ?
    B5 B1 C2 B6 . . . . -8.7(4) ?
    C1 B1 C2 P2 . . . . -106.9(2) ?
    B3 B1 C2 P2 . . . . 116.7(3) ?
    B2 B1 C2 P2 . . . . 153.2(3) ?
    B5 B1 C2 P2 . . . . -144.1(3) ?
    B3 B1 C2 C1 . . . . -136.4(3) ?
    B2 B1 C2 C1 . . . . -99.9(3) ?
    B5 B1 C2 C1 . . . . -37.2(3) ?
    C4 P2 C2 B4 . . . . -9.0(4) ?
    C3 P2 C2 B4 . . . . 103.3(3) ?
    Ag1 P2 C2 B4 . . . . -136.0(3) ?
    C4 P2 C2 B3 . . . . -88.4(3) ?
    C3 P2 C2 B3 . . . . 23.9(3) ?
    Ag1 P2 C2 B3 . . . . 144.6(3) ?
    C4 P2 C2 B1 . . . . -162.3(3) ?
    C3 P2 C2 B1 . . . . -49.9(3) ?
    Ag1 P2 C2 B1 . . . . 70.7(2) ?
    C4 P2 C2 B6 . . . . 68.1(3) ?
    C3 P2 C2 B6 . . . . -179.6(3) ?
    Ag1 P2 C2 B6 . . . . -58.9(3) ?
    C4 P2 C2 C1 . . . . 133.0(2) ?
    C3 P2 C2 C1 . . . . -114.7(2) ?
    Ag1 P2 C2 C1 . . . . 6.0(2) ?
    B5 C1 C2 B4 . . . . -67.0(4) ?
    B7 C1 C2 B4 . . . . 0.3(4) ?
    B6 C1 C2 B4 . . . . 40.4(3) ?
    B1 C1 C2 B4 . . . . -106.3(3) ?
    P1 C1 C2 B4 . . . . 145.8(3) ?
    B5 C1 C2 B3 . . . . -0.5(4) ?
    B7 C1 C2 B3 . . . . 66.8(3) ?
    B6 C1 C2 B3 . . . . 106.8(3) ?
    B1 C1 C2 B3 . . . . -39.9(3) ?
    P1 C1 C2 B3 . . . . -147.8(2) ?
    B5 C1 C2 B1 . . . . 39.3(3) ?
    B7 C1 C2 B1 . . . . 106.6(3) ?
    B6 C1 C2 B1 . . . . 146.7(3) ?
    P1 C1 C2 B1 . . . . -107.9(3) ?
    B5 C1 C2 B6 . . . . -107.4(3) ?
    B7 C1 C2 B6 . . . . -40.1(3) ?
    B1 C1 C2 B6 . . . . -146.7(3) ?
    P1 C1 C2 B6 . . . . 105.4(3) ?
    B5 C1 C2 P2 . . . . 144.6(3) ?
    B7 C1 C2 P2 . . . . -148.1(3) ?
    B6 C1 C2 P2 . . . . -108.0(3) ?
    B1 C1 C2 P2 . . . . 105.3(3) ?
    P1 C1 C2 P2 . . . . -2.7(3) ?
    C1 P1 C10 C14 . . . . -62.2(3) ?
    C9 P1 C10 C14 . . . . -171.4(3) ?
    Ag1 P1 C10 C14 . . . . 56.3(4) ?
    C1 P1 C10 C12 . . . . 177.7(3) ?
    C9 P1 C10 C12 . . . . 68.5(3) ?
    Ag1 P1 C10 C12 . . . . -63.8(3) ?
    C2 B1 B2 B3 . . . . -35.6(3) ?
    C1 B1 B2 B3 . . . . -105.0(3) ?
    B5 B1 B2 B3 . . . . -140.2(4) ?
    C2 B1 B2 B5 . . . . 104.6(3) ?
    C1 B1 B2 B5 . . . . 35.3(3) ?
    B3 B1 B2 B5 . . . . 140.2(4) ?
    C2 B1 B2 B8 . . . . 3.3(4) ?
    C1 B1 B2 B8 . . . . -66.1(4) ?
    B3 B1 B2 B8 . . . . 38.9(3) ?
    B5 B1 B2 B8 . . . . -101.4(4) ?
    C2 B1 B2 B10 . . . . 65.2(4) ?
    C1 B1 B2 B10 . . . . -4.1(5) ?
    B3 B1 B2 B10 . . . . 100.8(4) ?
    B5 B1 B2 B10 . . . . -39.4(4) ?
    C2 P2 C3 C7 . . . . -86.8(3) ?
    C4 P2 C3 C7 . . . . 25.7(4) ?
    Ag1 P2 C3 C7 . . . . 160.3(3) ?
    C2 P2 C3 C6 . . . . 145.7(3) ?
    C4 P2 C3 C6 . . . . -101.9(3) ?
    Ag1 P2 C3 C6 . . . . 32.8(3) ?
    B1 C2 B3 B4 . . . . -138.3(3) ?
    B6 C2 B3 B4 . . . . -41.1(3) ?
    P2 C2 B3 B4 . . . . 116.7(3) ?
    C1 C2 B3 B4 . . . . -101.1(3) ?
    B4 C2 B3 B2 . . . . 100.9(4) ?
    B1 C2 B3 B2 . . . . -37.4(3) ?
    B6 C2 B3 B2 . . . . 59.8(4) ?
    P2 C2 B3 B2 . . . . -142.4(3) ?
    C1 C2 B3 B2 . . . . -0.2(4) ?
    B4 C2 B3 B8 . . . . 37.6(4) ?
    B1 C2 B3 B8 . . . . -100.7(4) ?
    B6 C2 B3 B8 . . . . -3.5(5) ?
    P2 C2 B3 B8 . . . . 154.3(3) ?
    C1 C2 B3 B8 . . . . -63.5(4) ?
    B4 C2 B3 B1 . . . . 138.3(3) ?
    B6 C2 B3 B1 . . . . 97.2(3) ?
    P2 C2 B3 B1 . . . . -105.1(3) ?
    C1 C2 B3 B1 . . . . 37.2(2) ?
    B5 B2 B3 C2 . . . . 0.9(5) ?
    B8 B2 B3 C2 . . . . -99.2(4) ?
    B10 B2 B3 C2 . . . . -63.2(4) ?
    B1 B2 B3 C2 . . . . 37.0(3) ?
    B5 B2 B3 B4 . . . . 62.5(4) ?
    B8 B2 B3 B4 . . . . -37.5(3) ?
    B10 B2 B3 B4 . . . . -1.6(4) ?
    B1 B2 B3 B4 . . . . 98.7(3) ?
    B5 B2 B3 B8 . . . . 100.0(4) ?
    B10 B2 B3 B8 . . . . 35.9(3) ?
    B1 B2 B3 B8 . . . . 136.2(4) ?
    B5 B2 B3 B1 . . . . -36.1(3) ?
    B8 B2 B3 B1 . . . . -136.2(4) ?
    B10 B2 B3 B1 . . . . -100.2(4) ?
    C1 B1 B3 C2 . . . . -42.4(3) ?
    B2 B1 B3 C2 . . . . -138.5(3) ?
    B5 B1 B3 C2 . . . . -103.0(3) ?
    C2 B1 B3 B4 . . . . 36.1(3) ?
    C1 B1 B3 B4 . . . . -6.3(4) ?
    B2 B1 B3 B4 . . . . -102.4(4) ?
    B5 B1 B3 B4 . . . . -66.9(4) ?
    C2 B1 B3 B2 . . . . 138.5(3) ?
    C1 B1 B3 B2 . . . . 96.1(3) ?
    B5 B1 B3 B2 . . . . 35.4(3) ?
    C2 B1 B3 B8 . . . . 99.5(4) ?
    C1 B1 B3 B8 . . . . 57.1(4) ?
    B2 B1 B3 B8 . . . . -39.0(3) ?
    B5 B1 B3 B8 . . . . -3.5(4) ?
    C2 P2 C4 C5 . . . . -62.1(4) ?
    C3 P2 C4 C5 . . . . -172.1(3) ?
    Ag1 P2 C4 C5 . . . . 55.4(4) ?
    C2 P2 C4 C8 . . . . 177.2(3) ?
    C3 P2 C4 C8 . . . . 67.3(4) ?
    Ag1 P2 C4 C8 . . . . -65.2(4) ?
    B1 C2 B4 B3 . . . . 39.9(3) ?
    B6 C2 B4 B3 . . . . 137.6(3) ?
    P2 C2 B4 B3 . . . . -114.3(3) ?
    C1 C2 B4 B3 . . . . 100.6(3) ?
    B3 C2 B4 B9 . . . . -100.6(4) ?
    B1 C2 B4 B9 . . . . -60.6(4) ?
    B6 C2 B4 B9 . . . . 37.1(4) ?
    P2 C2 B4 B9 . . . . 145.2(3) ?
    C1 C2 B4 B9 . . . . 0.1(4) ?
    B3 C2 B4 B8 . . . . -37.6(3) ?
    B1 C2 B4 B8 . . . . 2.3(4) ?
    B6 C2 B4 B8 . . . . 100.1(4) ?
    P2 C2 B4 B8 . . . . -151.8(3) ?
    C1 C2 B4 B8 . . . . 63.1(4) ?
    B3 C2 B4 B6 . . . . -137.6(3) ?
    B1 C2 B4 B6 . . . . -97.7(3) ?
    P2 C2 B4 B6 . . . . 108.1(3) ?
    C1 C2 B4 B6 . . . . -37.0(3) ?
    B2 B3 B4 C2 . . . . -100.4(3) ?
    B8 B3 B4 C2 . . . . -137.7(4) ?
    B1 B3 B4 C2 . . . . -36.7(3) ?
    C2 B3 B4 B9 . . . . 100.2(3) ?
    B2 B3 B4 B9 . . . . -0.1(4) ?
    B8 B3 B4 B9 . . . . -37.5(3) ?
    B1 B3 B4 B9 . . . . 63.5(4) ?
    C2 B3 B4 B8 . . . . 137.7(4) ?
    B2 B3 B4 B8 . . . . 37.4(3) ?
    B1 B3 B4 B8 . . . . 101.0(4) ?
    C2 B3 B4 B6 . . . . 37.1(3) ?
    B2 B3 B4 B6 . . . . -63.2(4) ?
    B8 B3 B4 B6 . . . . -100.6(4) ?
    B1 B3 B4 B6 . . . . 0.4(4) ?
    B7 C1 B5 B2 . . . . -99.8(4) ?
    B6 C1 B5 B2 . . . . -59.7(4) ?
    B1 C1 B5 B2 . . . . 37.3(3) ?
    P1 C1 B5 B2 . . . . 145.5(3) ?
    C2 C1 B5 B2 . . . . 1.0(4) ?
    B6 C1 B5 B7 . . . . 40.1(3) ?
    B1 C1 B5 B7 . . . . 137.1(3) ?
    P1 C1 B5 B7 . . . . -114.7(3) ?
    C2 C1 B5 B7 . . . . 100.8(3) ?
    B7 C1 B5 B10 . . . . -36.8(3) ?
    B6 C1 B5 B10 . . . . 3.3(4) ?
    B1 C1 B5 B10 . . . . 100.3(4) ?
    P1 C1 B5 B10 . . . . -151.5(3) ?
    C2 C1 B5 B10 . . . . 64.0(4) ?
    B7 C1 B5 B1 . . . . -137.1(3) ?
    B6 C1 B5 B1 . . . . -97.0(3) ?
    P1 C1 B5 B1 . . . . 108.2(3) ?
    C2 C1 B5 B1 . . . . -36.3(3) ?
    B3 B2 B5 C1 . . . . -1.2(5) ?
    B8 B2 B5 C1 . . . . 62.5(4) ?
    B10 B2 B5 C1 . . . . 98.7(4) ?
    B1 B2 B5 C1 . . . . -37.1(3) ?
    B3 B2 B5 B7 . . . . -62.6(4) ?
    B8 B2 B5 B7 . . . . 1.2(4) ?
    B10 B2 B5 B7 . . . . 37.3(3) ?
    B1 B2 B5 B7 . . . . -98.5(3) ?
    B3 B2 B5 B10 . . . . -99.9(4) ?
    B8 B2 B5 B10 . . . . -36.2(4) ?
    B1 B2 B5 B10 . . . . -135.8(4) ?
    B3 B2 B5 B1 . . . . 35.9(3) ?
    B8 B2 B5 B1 . . . . 99.7(4) ?
    B10 B2 B5 B1 . . . . 135.8(4) ?
    C2 B1 B5 C1 . . . . 41.4(3) ?
    B3 B1 B5 C1 . . . . 102.8(3) ?
    B2 B1 B5 C1 . . . . 138.3(4) ?
    C2 B1 B5 B2 . . . . -96.9(4) ?
    C1 B1 B5 B2 . . . . -138.3(4) ?
    B3 B1 B5 B2 . . . . -35.5(3) ?
    C2 B1 B5 B7 . . . . 4.5(4) ?
    C1 B1 B5 B7 . . . . -36.9(3) ?
    B3 B1 B5 B7 . . . . 65.8(4) ?
    B2 B1 B5 B7 . . . . 101.4(4) ?
    C2 B1 B5 B10 . . . . -57.9(4) ?
    C1 B1 B5 B10 . . . . -99.3(4) ?
    B3 B1 B5 B10 . . . . 3.5(4) ?
    B2 B1 B5 B10 . . . . 39.0(4) ?
    B5 C1 B6 C2 . . . . 96.1(3) ?
    B7 C1 B6 C2 . . . . 136.4(3) ?
    B1 C1 B6 C2 . . . . 28.5(3) ?
    P1 C1 B6 C2 . . . . -107.1(2) ?
    B5 C1 B6 B7 . . . . -40.4(3) ?
    B1 C1 B6 B7 . . . . -107.9(3) ?
    P1 C1 B6 B7 . . . . 116.5(3) ?
    C2 C1 B6 B7 . . . . -136.4(3) ?
    B5 C1 B6 B9 . . . . -4.2(4) ?
    B7 C1 B6 B9 . . . . 36.2(3) ?
    B1 C1 B6 B9 . . . . -71.8(4) ?
    P1 C1 B6 B9 . . . . 152.7(3) ?
    C2 C1 B6 B9 . . . . -100.3(3) ?
    B5 C1 B6 B4 . . . . 58.1(4) ?
    B7 C1 B6 B4 . . . . 98.5(4) ?
    B1 C1 B6 B4 . . . . -9.4(4) ?
    P1 C1 B6 B4 . . . . -145.0(3) ?
    C2 C1 B6 B4 . . . . -38.0(3) ?
    B4 C2 B6 C1 . . . . -136.4(3) ?
    B3 C2 B6 C1 . . . . -95.6(3) ?
    B1 C2 B6 C1 . . . . -28.7(3) ?
    P2 C2 B6 C1 . . . . 105.4(3) ?
    B4 C2 B6 B7 . . . . -98.0(4) ?
    B3 C2 B6 B7 . . . . -57.2(4) ?
    B1 C2 B6 B7 . . . . 9.7(4) ?
    P2 C2 B6 B7 . . . . 143.8(3) ?
    C1 C2 B6 B7 . . . . 38.4(3) ?
    B4 C2 B6 B9 . . . . -36.1(4) ?
    B3 C2 B6 B9 . . . . 4.7(4) ?
    B1 C2 B6 B9 . . . . 71.5(4) ?
    P2 C2 B6 B9 . . . . -154.3(3) ?
    C1 C2 B6 B9 . . . . 100.2(4) ?
    B3 C2 B6 B4 . . . . 40.8(3) ?
    B1 C2 B6 B4 . . . . 107.7(3) ?
    P2 C2 B6 B4 . . . . -118.2(3) ?
    C1 C2 B6 B4 . . . . 136.4(3) ?
    C2 B4 B6 C1 . . . . 42.5(3) ?
    B3 B4 B6 C1 . . . . 5.7(4) ?
    B9 B4 B6 C1 . . . . -96.0(4) ?
    B8 B4 B6 C1 . . . . -57.4(4) ?
    B3 B4 B6 C2 . . . . -36.8(3) ?
    B9 B4 B6 C2 . . . . -138.5(4) ?
    B8 B4 B6 C2 . . . . -99.9(4) ?
    C2 B4 B6 B7 . . . . 103.5(3) ?
    B3 B4 B6 B7 . . . . 66.7(4) ?
    B9 B4 B6 B7 . . . . -35.0(4) ?
    B8 B4 B6 B7 . . . . 3.6(4) ?
    C2 B4 B6 B9 . . . . 138.5(4) ?
    B3 B4 B6 B9 . . . . 101.7(4) ?
    B8 B4 B6 B9 . . . . 38.6(4) ?
    B5 C1 B7 B9 . . . . 101.0(4) ?
    B6 C1 B7 B9 . . . . -37.7(4) ?
    B1 C1 B7 B9 . . . . 59.6(5) ?
    P1 C1 B7 B9 . . . . -143.4(3) ?
    C2 C1 B7 B9 . . . . -0.6(4) ?
    B5 C1 B7 B10 . . . . 37.3(4) ?
    B6 C1 B7 B10 . . . . -101.4(4) ?
    B1 C1 B7 B10 . . . . -4.1(5) ?
    P1 C1 B7 B10 . . . . 152.9(3) ?
    C2 C1 B7 B10 . . . . -64.3(4) ?
    B6 C1 B7 B5 . . . . -138.7(3) ?
    B1 C1 B7 B5 . . . . -41.3(3) ?
    P1 C1 B7 B5 . . . . 115.6(3) ?
    C2 C1 B7 B5 . . . . -101.6(3) ?
    B5 C1 B7 B6 . . . . 138.7(3) ?
    B1 C1 B7 B6 . . . . 97.3(3) ?
    P1 C1 B7 B6 . . . . -105.7(3) ?
    C2 C1 B7 B6 . . . . 37.1(3) ?
    B2 B5 B7 C1 . . . . 100.7(3) ?
    B10 B5 B7 C1 . . . . 138.1(4) ?
    B1 B5 B7 C1 . . . . 37.6(3) ?
    C1 B5 B7 B9 . . . . -100.1(4) ?
    B2 B5 B7 B9 . . . . 0.6(4) ?
    B10 B5 B7 B9 . . . . 38.0(4) ?
    B1 B5 B7 B9 . . . . -62.5(4) ?
    C1 B5 B7 B10 . . . . -138.1(4) ?
    B2 B5 B7 B10 . . . . -37.4(3) ?
    B1 B5 B7 B10 . . . . -100.5(4) ?
    C1 B5 B7 B6 . . . . -36.2(3) ?
    B2 B5 B7 B6 . . . . 64.5(4) ?
    B10 B5 B7 B6 . . . . 101.9(4) ?
    B1 B5 B7 B6 . . . . 1.5(4) ?
    C2 B6 B7 C1 . . . . -42.6(3) ?
    B9 B6 B7 C1 . . . . -138.2(4) ?
    B4 B6 B7 C1 . . . . -103.0(3) ?
    C1 B6 B7 B9 . . . . 138.2(4) ?
    C2 B6 B7 B9 . . . . 95.6(4) ?
    B4 B6 B7 B9 . . . . 35.2(3) ?
    C1 B6 B7 B10 . . . . 99.0(4) ?
    C2 B6 B7 B10 . . . . 56.5(4) ?
    B9 B6 B7 B10 . . . . -39.2(4) ?
    B4 B6 B7 B10 . . . . -4.0(4) ?
    C1 B6 B7 B5 . . . . 35.6(3) ?
    C2 B6 B7 B5 . . . . -7.0(4) ?
    B9 B6 B7 B5 . . . . -102.6(4) ?
    B4 B6 B7 B5 . . . . -67.4(4) ?
    C2 B3 B8 B10 . . . . 64.8(5) ?
    B4 B3 B8 B10 . . . . 101.5(4) ?
    B2 B3 B8 B10 . . . . -36.9(4) ?
    B1 B3 B8 B10 . . . . 2.2(5) ?
    C2 B3 B8 B9 . . . . 0.8(5) ?
    B4 B3 B8 B9 . . . . 37.4(4) ?
    B2 B3 B8 B9 . . . . -101.0(5) ?
    B1 B3 B8 B9 . . . . -61.9(5) ?
    C2 B3 B8 B2 . . . . 101.7(4) ?
    B4 B3 B8 B2 . . . . 138.4(4) ?
    B1 B3 B8 B2 . . . . 39.1(3) ?
    C2 B3 B8 B4 . . . . -36.6(3) ?
    B2 B3 B8 B4 . . . . -138.4(4) ?
    B1 B3 B8 B4 . . . . -99.3(3) ?
    B3 B2 B8 B10 . . . . 139.3(4) ?
    B5 B2 B8 B10 . . . . 36.8(3) ?
    B1 B2 B8 B10 . . . . 100.5(4) ?
    B3 B2 B8 B9 . . . . 100.1(4) ?
    B5 B2 B8 B9 . . . . -2.4(5) ?
    B10 B2 B8 B9 . . . . -39.2(4) ?
    B1 B2 B8 B9 . . . . 61.3(5) ?
    B5 B2 B8 B3 . . . . -102.5(3) ?
    B10 B2 B8 B3 . . . . -139.3(4) ?
    B1 B2 B8 B3 . . . . -38.8(3) ?
    B3 B2 B8 B4 . . . . 36.8(3) ?
    B5 B2 B8 B4 . . . . -65.6(4) ?
    B10 B2 B8 B4 . . . . -102.4(4) ?
    B1 B2 B8 B4 . . . . -2.0(5) ?
    C2 B4 B8 B10 . . . . -64.3(5) ?
    B3 B4 B8 B10 . . . . -101.1(4) ?
    B9 B4 B8 B10 . . . . 36.8(4) ?
    B6 B4 B8 B10 . . . . -2.0(5) ?
    C2 B4 B8 B9 . . . . -101.1(4) ?
    B3 B4 B8 B9 . . . . -137.9(4) ?
    B6 B4 B8 B9 . . . . -38.8(3) ?
    C2 B4 B8 B3 . . . . 36.9(3) ?
    B9 B4 B8 B3 . . . . 137.9(4) ?
    B6 B4 B8 B3 . . . . 99.2(3) ?
    C2 B4 B8 B2 . . . . -0.1(5) ?
    B3 B4 B8 B2 . . . . -37.0(3) ?
    B9 B4 B8 B2 . . . . 100.9(4) ?
    B6 B4 B8 B2 . . . . 62.2(4) ?
    C1 B7 B9 B8 . . . . -63.4(5) ?
    B10 B7 B9 B8 . . . . 35.9(4) ?
    B5 B7 B9 B8 . . . . -2.1(5) ?
    B6 B7 B9 B8 . . . . -100.4(4) ?
    C1 B7 B9 B4 . . . . 0.7(5) ?
    B10 B7 B9 B4 . . . . 100.0(4) ?
    B5 B7 B9 B4 . . . . 62.0(5) ?
    B6 B7 B9 B4 . . . . -36.4(4) ?
    C1 B7 B9 B10 . . . . -99.3(4) ?
    B5 B7 B9 B10 . . . . -38.0(3) ?
    B6 B7 B9 B10 . . . . -136.3(4) ?
    C1 B7 B9 B6 . . . . 37.0(3) ?
    B10 B7 B9 B6 . . . . 136.3(4) ?
    B5 B7 B9 B6 . . . . 98.4(3) ?
    B10 B8 B9 B7 . . . . -36.4(4) ?
    B3 B8 B9 B7 . . . . 65.8(5) ?
    B2 B8 B9 B7 . . . . 2.8(5) ?
    B4 B8 B9 B7 . . . . 103.0(4) ?
    B10 B8 B9 B4 . . . . -139.5(4) ?
    B3 B8 B9 B4 . . . . -37.2(4) ?
    B2 B8 B9 B4 . . . . -100.3(4) ?
    B3 B8 B9 B10 . . . . 102.3(4) ?
    B2 B8 B9 B10 . . . . 39.2(4) ?
    B4 B8 B9 B10 . . . . 139.5(4) ?
    B10 B8 B9 B6 . . . . -100.3(4) ?
    B3 B8 B9 B6 . . . . 2.0(6) ?
    B2 B8 B9 B6 . . . . -61.1(5) ?
    B4 B8 B9 B6 . . . . 39.2(4) ?
    C2 B4 B9 B7 . . . . -0.5(5) ?
    B3 B4 B9 B7 . . . . -62.4(5) ?
    B8 B4 B9 B7 . . . . -100.0(5) ?
    B6 B4 B9 B7 . . . . 36.3(4) ?
    C2 B4 B9 B8 . . . . 99.6(4) ?
    B3 B4 B9 B8 . . . . 37.7(3) ?
    B6 B4 B9 B8 . . . . 136.3(4) ?
    C2 B4 B9 B10 . . . . 63.7(4) ?
    B3 B4 B9 B10 . . . . 1.8(5) ?
    B8 B4 B9 B10 . . . . -35.9(4) ?
    B6 B4 B9 B10 . . . . 100.4(4) ?
    C2 B4 B9 B6 . . . . -36.7(3) ?
    B3 B4 B9 B6 . . . . -98.6(3) ?
    B8 B4 B9 B6 . . . . -136.3(4) ?
    C1 B6 B9 B7 . . . . -35.6(3) ?
    C2 B6 B9 B7 . . . . -105.1(3) ?
    B4 B6 B9 B7 . . . . -140.2(4) ?
    C1 B6 B9 B8 . . . . 65.6(5) ?
    C2 B6 B9 B8 . . . . -3.9(5) ?
    B7 B6 B9 B8 . . . . 101.2(5) ?
    B4 B6 B9 B8 . . . . -39.0(4) ?
    C1 B6 B9 B4 . . . . 104.6(3) ?
    C2 B6 B9 B4 . . . . 35.1(3) ?
    B7 B6 B9 B4 . . . . 140.2(4) ?
    C1 B6 B9 B10 . . . . 3.4(5) ?
    C2 B6 B9 B10 . . . . -66.2(4) ?
    B7 B6 B9 B10 . . . . 39.0(4) ?
    B4 B6 B9 B10 . . . . -101.2(4) ?
    B9 B8 B10 B7 . . . . 36.0(4) ?
    B3 B8 B10 B7 . . . . -63.7(5) ?
    B2 B8 B10 B7 . . . . -100.3(4) ?
    B4 B8 B10 B7 . . . . -0.5(5) ?
    B3 B8 B10 B9 . . . . -99.7(4) ?
    B2 B8 B10 B9 . . . . -136.3(4) ?
    B4 B8 B10 B9 . . . . -36.5(4) ?
    B9 B8 B10 B2 . . . . 136.3(4) ?
    B3 B8 B10 B2 . . . . 36.6(4) ?
    B4 B8 B10 B2 . . . . 99.8(4) ?
    B9 B8 B10 B5 . . . . 99.7(4) ?
    B3 B8 B10 B5 . . . . 0.0(6) ?
    B2 B8 B10 B5 . . . . -36.6(4) ?
    B4 B8 B10 B5 . . . . 63.1(5) ?
    C1 B7 B10 B8 . . . . 65.2(5) ?
    B9 B7 B10 B8 . . . . -36.5(4) ?
    B5 B7 B10 B8 . . . . 101.3(4) ?
    B6 B7 B10 B8 . . . . 2.8(5) ?
    C1 B7 B10 B9 . . . . 101.7(4) ?
    B5 B7 B10 B9 . . . . 137.9(4) ?
    B6 B7 B10 B9 . . . . 39.3(3) ?
    C1 B7 B10 B2 . . . . 1.2(6) ?
    B9 B7 B10 B2 . . . . -100.5(5) ?
    B5 B7 B10 B2 . . . . 37.4(4) ?
    B6 B7 B10 B2 . . . . -61.2(5) ?
    C1 B7 B10 B5 . . . . -36.2(3) ?
    B9 B7 B10 B5 . . . . -137.9(4) ?
    B6 B7 B10 B5 . . . . -98.6(3) ?
    B7 B9 B10 B8 . . . . 139.5(4) ?
    B4 B9 B10 B8 . . . . 36.4(3) ?
    B6 B9 B10 B8 . . . . 100.4(4) ?
    B8 B9 B10 B7 . . . . -139.5(4) ?
    B4 B9 B10 B7 . . . . -103.1(4) ?
    B6 B9 B10 B7 . . . . -39.0(3) ?
    B7 B9 B10 B2 . . . . 100.3(4) ?
    B8 B9 B10 B2 . . . . -39.1(3) ?
    B4 B9 B10 B2 . . . . -2.7(5) ?
    B6 B9 B10 B2 . . . . 61.3(5) ?
    B7 B9 B10 B5 . . . . 37.5(3) ?
    B8 B9 B10 B5 . . . . -102.0(4) ?
    B4 B9 B10 B5 . . . . -65.6(5) ?
    B6 B9 B10 B5 . . . . -1.6(5) ?
    B3 B2 B10 B8 . . . . -36.4(3) ?
    B5 B2 B10 B8 . . . . -139.1(4) ?
    B1 B2 B10 B8 . . . . -99.6(4) ?
    B3 B2 B10 B7 . . . . 65.1(5) ?
    B5 B2 B10 B7 . . . . -37.5(4) ?
    B8 B2 B10 B7 . . . . 101.5(5) ?
    B1 B2 B10 B7 . . . . 1.9(6) ?
    B3 B2 B10 B9 . . . . 2.6(5) ?
    B5 B2 B10 B9 . . . . -100.0(4) ?
    B8 B2 B10 B9 . . . . 39.1(4) ?
    B1 B2 B10 B9 . . . . -60.5(5) ?
    B3 B2 B10 B5 . . . . 102.6(4) ?
    B8 B2 B10 B5 . . . . 139.1(4) ?
    B1 B2 B10 B5 . . . . 39.4(3) ?
    C1 B5 B10 B8 . . . . -64.7(5) ?
    B2 B5 B10 B8 . . . . 37.0(4) ?
    B7 B5 B10 B8 . . . . -100.9(5) ?
    B1 B5 B10 B8 . . . . -2.1(5) ?
    C1 B5 B10 B7 . . . . 36.2(3) ?
    B2 B5 B10 B7 . . . . 137.9(4) ?
    B1 B5 B10 B7 . . . . 98.8(4) ?
    C1 B5 B10 B9 . . . . -0.9(5) ?
    B2 B5 B10 B9 . . . . 100.8(4) ?
    B7 B5 B10 B9 . . . . -37.1(4) ?
    B1 B5 B10 B9 . . . . 61.7(4) ?
    C1 B5 B10 B2 . . . . -101.7(4) ?
    B7 B5 B10 B2 . . . . -137.9(4) ?
    B1 B5 B10 B2 . . . . -39.1(3) ?
    O1 N1 O2 Ag1 . . . . -172.7(3) ?
    O3 N1 O2 Ag1 . . . . 5.6(5) ?
    O1 N1 O2 Ag1 . . . 3_655 16.1(5) ?
    O3 N1 O2 Ag1 . . . 3_655 -165.6(3) ?
    O2 Ag1 O2 N1 3_655 . . . -172.6(4) ?
    P1 Ag1 O2 N1 . . . . -56.7(3) ?
    P2 Ag1 O2 N1 . . . . 77.4(3) ?
    O2 Ag1 O2 Ag1 3_655 . . 3_655 0.0 ?
    P1 Ag1 O2 Ag1 . . . 3_655 115.89(11) ?
    P2 Ag1 O2 Ag1 . . . 3_655 -109.99(11) ?
loop_
    _geom_hbond_atom_site_label_D
    _geom_hbond_atom_site_label_H
    _geom_hbond_atom_site_label_A
    _geom_hbond_site_symmetry_A
    _geom_hbond_distance_DH
    _geom_hbond_distance_HA
    _geom_hbond_distance_DA
    _geom_hbond_angle_DHA
    C15 H15A O3 3_655 0.97 2.48 3.203(6) 132
    C15 H15A O1 3_655 0.97 2.48 3.389(8) 155
data_global
_journal_date_recd_electronic     2014-03-16
_journal_date_accepted     2014-03-19
_journal_name_full     'Acta Crystallographica, Section E'
_journal_year     2014
_journal_volume     70
_journal_issue      4
_journal_page_first     m141
_journal_page_last     m141
_journal_paper_category     QM
_journal_paper_doi     10.1107/S1600536814006084
_journal_coeditor_code     RZ5111
_publ_contact_author_name     'Liguo Yang'
_publ_contact_author_address
;
Department of Chemistry
University of Science and Technology Beijing
Beijing 100083
People's Republic of China
;
_publ_contact_author_email     yangliguo116@163.com
_publ_contact_author_fax     '86 10 6233 2462'
_publ_contact_author_phone     '86 10 6233 2592'
_publ_section_title
;\
Bis(\m-nitrato-\k^2^<i>O</i>:<i>O</i>)bis{[1,2-bis(diisopropylphosphanyl)-1,2-\
dicarba-<i>closo</i>-dodecaborane-\k^2^<i>P</i>,<i>P</i>']silver(I)}
dichloromethane disolvate
;
loop_
    _publ_author_name
    _publ_author_address
    'Liguo Yang'
;
Department of Chemistry,
University of Science and Technology Beijing
Beijing 100083
People's Republic of China
;
_iucr_refine_instructions_details
;
TITL 091027g in P2(1)/n
CELL 0.71073  13.9256  10.3003  21.8075  90.000 107.734  90.000
ZERR   11.00   0.0015   0.0010   0.0019   0.000   0.002   0.000
LATT 1
SYMM 0.5-X, 0.5+Y, 0.5-Z
SFAC C  H  O  N  B  P  Cl Ag
UNIT 60 160 12 4 40 8 8 4
OMIT  -3.00  50.04
L.S. 8
ACTA
BOND $h
FMAP 2
PLAN 20
damp 0 0.001
delu 0.0002 0.0001 AG1 P1 AG1 P2 ag1 o2
conf
htab 2
size 0.43 0.36 0.31
WGHT  0.034600  2.540500
FVAR  0.367990
TEMP 25
MOLE 1
Ag1    8   0.641269  0.050857  0.027639 11.000000  0.039910  0.066720 =
           0.062100  0.005900  0.010070 -0.013370
P1     6   0.782800  0.007945  0.123390 11.000000  0.044360  0.043130 =
           0.041340  0.001640  0.016310 -0.000550
P2     6   0.727438  0.216767 -0.016556 11.000000  0.039830  0.041800 =
           0.050360  0.007390  0.011080  0.002140
C1     1   0.879548  0.129429  0.119550 11.000000  0.042760  0.048470 =
           0.040120 -0.006860  0.011810 -0.001420
C9     1   0.761634  0.045013  0.202191 11.000000  0.067490  0.067800 =
           0.051360  0.001010  0.030910  0.002760
AFIX 13
H9     2   0.770388  0.139000  0.208413 11.000000 -1.200000
AFIX 0
B1     5   0.935591  0.116680  0.059029 11.000000  0.033690  0.052400 =
           0.048330 -0.001500  0.014470  0.000830
AFIX 153
H1     2   0.920103  0.032627  0.026361 11.000000 -1.200000
AFIX 0
N1     4   0.553896 -0.196041 -0.055645 11.000000  0.058120  0.054480 =
           0.063850 -0.005330  0.026710 -0.007130
C2     1   0.849346  0.241251  0.047243 11.000000  0.041910  0.036240 =
           0.049910 -0.004150  0.018790 -0.004910
C10    1   0.843176 -0.153730  0.134099 11.000000  0.073640  0.043700 =
           0.054360  0.004890  0.019320  0.009560
AFIX 13
H10    2   0.899039 -0.154053  0.174376 11.000000 -1.200000
AFIX 0
B2     5   1.056626  0.190318  0.091007 11.000000  0.038870  0.097150 =
           0.072010 -0.003520  0.010690 -0.013650
AFIX 153
H2     2   1.123578  0.154365  0.079582 11.000000 -1.200000
AFIX 0
C3     1   0.766484  0.164375 -0.087418 11.000000  0.061940  0.060680 =
           0.043910  0.002230  0.013270 -0.005200
AFIX 13
H3     2   0.829981  0.116983 -0.069881 11.000000 -1.200000
AFIX 0
B3     5   0.959158  0.273383  0.032790 11.000000  0.048270  0.058790 =
           0.065970 -0.001880  0.024660 -0.014600
AFIX 153
H3A    2   0.964082  0.291271 -0.015891 11.000000 -1.200000
AFIX 0
C11    1   0.835500 -0.018590  0.261727 11.000000  0.100880  0.099850 =
           0.042700  0.005050  0.023750  0.009400
AFIX 137
H11A   2   0.826270  0.018262  0.299974 11.000000 -1.500000
H11B   2   0.903408 -0.003461  0.261488 11.000000 -1.500000
H11C   2   0.822987 -0.110322  0.260928 11.000000 -1.500000
AFIX 0
C4     1   0.668494  0.379619 -0.036374 11.000000  0.059150  0.056100 =
           0.094110  0.022320  0.027470  0.016820
AFIX 13
H4     2   0.713323  0.435369 -0.051792 11.000000 -1.200000
AFIX 0
C5     1   0.644721  0.446274  0.019153 11.000000  0.090760  0.063960 =
           0.149530  0.020930  0.062310  0.035500
AFIX 137
H5A    2   0.608523  0.525238  0.004232 11.000000 -1.500000
H5B    2   0.706389  0.465918  0.052242 11.000000 -1.500000
H5C    2   0.604175  0.389937  0.036199 11.000000 -1.500000
AFIX 0
B4     5   0.903407  0.385005  0.072854 11.000000  0.074700  0.043310 =
           0.081650 -0.013210  0.034140 -0.021880
AFIX 153
H4A    2   0.870987  0.477667  0.051057 11.000000 -1.200000
AFIX 0
B5     5   1.004277  0.101504  0.142712 11.000000  0.039200  0.086070 =
           0.054170 -0.001110 -0.001080 -0.002160
AFIX 153
H5     2   1.037533  0.009130  0.164397 11.000000 -1.200000
AFIX 0
C12    1   0.762829 -0.251230  0.139928 11.000000  0.130010  0.049670 =
           0.095380  0.010120  0.051980 -0.009570
AFIX 137
H12A   2   0.706937 -0.249994  0.101094 11.000000 -1.500000
H12B   2   0.739931 -0.227776  0.175738 11.000000 -1.500000
H12C   2   0.791445 -0.336806  0.146592 11.000000 -1.500000
AFIX 0
B6     5   0.848496  0.289943  0.122665 11.000000  0.071920  0.046680 =
           0.056170 -0.017410  0.027780 -0.008660
AFIX 153
H6     2   0.777160  0.317039  0.131105 11.000000 -1.200000
AFIX 0
B7     5   0.949120  0.215373  0.183330 11.000000  0.067300  0.087580 =
           0.047510 -0.021620  0.010020 -0.026360
AFIX 153
H7     2   0.946058  0.199561  0.232585 11.000000 -1.200000
AFIX 0
B8     5   1.035788  0.357961  0.101184 11.000000  0.070070  0.094190 =
           0.082990 -0.018700  0.020140 -0.045040
AFIX 153
H8     2   1.090056  0.432714  0.097311 11.000000 -1.200000
AFIX 0
B9     5   0.966031  0.371636  0.156605 11.000000  0.102050  0.079750 =
           0.076580 -0.037800  0.029090 -0.045410
AFIX 153
H9A    2   0.972956  0.456128  0.188512 11.000000 -1.200000
AFIX 0
C6     1   0.690834  0.066204 -0.127958 11.000000  0.115570  0.088040 =
           0.062290 -0.013770  0.015010 -0.031470
AFIX 137
H6A    2   0.627596  0.108717 -0.147695 11.000000 -1.500000
H6B    2   0.681246 -0.002810 -0.100818 11.000000 -1.500000
H6C    2   0.716250  0.031182 -0.160768 11.000000 -1.500000
AFIX 0
C7     1   0.787759  0.270792 -0.129934 11.000000  0.101500  0.088770 =
           0.063340  0.013980  0.032870 -0.009560
AFIX 137
H7A    2   0.817879  0.233367 -0.159989 11.000000 -1.500000
H7B    2   0.833064  0.333313 -0.103614 11.000000 -1.500000
H7C    2   0.725753  0.312822 -0.153017 11.000000 -1.500000
AFIX 0
B10    5   1.063401  0.254561  0.167825 11.000000  0.062280  0.120520 =
           0.069970 -0.017640  0.002920 -0.040140
AFIX 153
H10A   2   1.135294  0.262442  0.206676 11.000000 -1.200000
AFIX 0
C13    1   0.652292  0.015817  0.198514 11.000000  0.079010  0.122780 =
           0.079060  0.010630  0.048810  0.003530
AFIX 137
H13A   2   0.640305 -0.075879  0.193193 11.000000 -1.500000
H13B   2   0.607684  0.061053  0.162538 11.000000 -1.500000
H13C   2   0.640281  0.043958  0.237504 11.000000 -1.500000
AFIX 0
C8     1   0.570000  0.357061 -0.091818 11.000000  0.072990  0.117590 =
           0.124140  0.046980  0.003910  0.029400
AFIX 137
H8A    2   0.525436  0.303185 -0.076914 11.000000 -1.500000
H8B    2   0.585287  0.314989 -0.127009 11.000000 -1.500000
H8C    2   0.538075  0.438992 -0.105982 11.000000 -1.500000
AFIX 0
C14    1   0.882524 -0.198296  0.079519 11.000000  0.097280  0.045590 =
           0.087130 -0.001380  0.039280  0.015090
AFIX 137
H14A   2   0.898671 -0.289069  0.084452 11.000000 -1.500000
H14B   2   0.941941 -0.149786  0.080738 11.000000 -1.500000
H14C   2   0.831733 -0.184091  0.039004 11.000000 -1.500000
AFIX 0
Cl1    7   0.326907  0.437274  0.213493 11.000000  0.140520  0.076300 =
           0.102720  0.001450  0.004900 -0.002860
Cl2    7   0.426791  0.190192  0.241745 11.000000  0.115440  0.100880 =
           0.118690 -0.013580  0.005000  0.024300
O2     3   0.524746 -0.098696 -0.032195 11.000000  0.038410  0.074760 =
           0.100790 -0.031500  0.021340 -0.015500
O3     3   0.644614 -0.215625 -0.042150 11.000000  0.066120  0.099410 =
           0.097230 -0.012830  0.025320  0.017670
O1     3   0.491455 -0.266226 -0.092176 11.000000  0.093470  0.084550 =
           0.101090 -0.039890  0.034860 -0.035120
C15    1   0.351816  0.291256  0.183897 11.000000  0.107380  0.136360 =
           0.070490 -0.027810  0.013900  0.010220
AFIX 23
H15A   2   0.384757  0.307191  0.151312 11.000000 -1.200000
H15B   2   0.288502  0.247572  0.163227 11.000000 -1.200000
AFIX 0
HKLF 4
END
;
