# Supplementary material for: Bis(μ-nitrato-κ2 O:O)bis­{[1,2-bis­(diiso­propyl­phosphan­yl)-1,2-dicarba-closo-dodeca­borane-κ2 P,P′]silver(I)} di­chloro­methane disolvate
Source: Acta Crystallogr Sect E Struct Rep Online. 2014 Mar 22;70(Pt 4):m141. doi: 10.1107/S1600536814006084 (PMC3998584; doi:10.1107/S1600536814006084)
Supplement: Supplementary file 2 [file e-70-0m141-Isup2.hkl]

# 
# h,k,l, Fc-squared, Fo-squared, sigma(Fo-squared) and status flag 
# 
data_I
_shelx_title ' 091027g in P2(1)/n' 
_shelx_refln_list_code          4 
_shelx_F_calc_maximum      278.84 
_exptl_crystal_F_000      1288.00 
_reflns_d_resolution_high  0.8404 
 
loop_ 
 _symmetry_equiv_pos_as_xyz 
 'x, y, z' 
 '-x+1/2, y+1/2, -z+1/2' 
 '-x, -y, -z' 
 'x-1/2, -y-1/2, z-1/2' 
 
_cell_length_a    13.9256 
_cell_length_b    10.3003 
_cell_length_c    21.8075 
_cell_angle_alpha  90.000 
_cell_angle_beta  107.734 
_cell_angle_gamma  90.000 
 
_shelx_F_squared_multiplier     1.000 
 
loop_ 
 _refln_index_h 
 _refln_index_k 
 _refln_index_l 
 _refln_F_squared_calc 
 _refln_F_squared_meas 
 _refln_F_squared_sigma 
 _refln_observed_status 
   2   0   0     9995.80     9322.27    134.16 o 
   4   0   0    14981.88    15893.46    229.72 o 
   6   0   0     6075.25     6295.43    121.91 o 
   8   0   0     3007.85     3038.35     88.04 o 
  10   0   0     9734.83     9500.63    192.60 o 
  12   0   0      597.24      600.31     57.19 o 
  14   0   0     3403.41     3367.69    126.56 o 
   1   1   0     3658.11     3811.00     35.64 o 
   2   1   0     1962.12     2122.78     25.00 o 
   3   1   0      248.88      302.88     10.92 o 
   4   1   0     2633.99     2659.69     35.00 o 
   5   1   0     5723.11     5632.97     62.03 o 
   6   1   0      889.45      805.74     29.35 o 
   7   1   0    12991.40    13062.86    154.03 o 
   8   1   0      206.93      190.84     21.66 o 
   9   1   0      458.08      518.62     31.59 o 
  10   1   0      692.78      723.82     37.80 o 
  11   1   0     2289.64     2421.14     65.87 o 
  12   1   0      298.14      267.89     33.47 o 
  13   1   0      108.10       89.20     29.00 o 
  14   1   0       25.99       63.01     29.79 o 
  15   1   0      265.38      275.88     40.43 o 
   0   2   0      337.39      424.60     16.68 o 
   1   2   0     6688.45     6985.33     58.27 o 
   2   2   0    13041.78    13518.13    112.56 o 
   3   2   0     6225.14     6374.79     94.24 o 
   4   2   0    13802.18    13873.09    128.76 o 
   5   2   0     6550.49     6292.26     68.66 o 
   6   2   0    10456.35    10155.72    187.92 o 
   7   2   0     1004.70     1109.46     31.17 o 
   8   2   0     1677.89     1635.76     46.45 o 
   9   2   0     2222.87     2032.41     54.80 o 
  10   2   0      165.33      114.16     24.13 o 
  11   2   0        6.93      -27.79     18.53 o 
  12   2   0      129.24       91.30     27.56 o 
  13   2   0      867.06      831.59     47.93 o 
  14   2   0      727.20      741.39     47.86 o 
  15   2   0       41.88       36.47     30.43 o 
   1   3   0      286.59      380.29     32.43 o 
   2   3   0    20684.96    20040.40    164.49 o 
   3   3   0     3450.36     3561.72     34.87 o 
   4   3   0     1697.41     1882.63     41.73 o 
   5   3   0     3204.17     3316.74     47.63 o 
   6   3   0    10289.90    10470.78    106.26 o 
   7   3   0    11891.54    11995.05    121.59 o 
   8   3   0     6423.60     6274.41    116.07 o 
   9   3   0      811.68      765.58     31.05 o 
  10   3   0       32.05       12.53     22.73 o 
  11   3   0       39.20       16.82     22.60 o 
  12   3   0     1119.55     1132.95     64.42 o 
  13   3   0       52.87       49.52     28.17 o 
  14   3   0      184.00      154.23     33.92 o 
  15   3   0      330.02      365.22     69.22 o 
   0   4   0    16539.79    16449.75    169.93 o 
   1   4   0    24442.06    24070.84    190.41 o 
   2   4   0    10532.89    11355.84     89.17 o 
   3   4   0    11608.04    11967.78     93.42 o 
   4   4   0      220.31      283.38     11.40 o 
   5   4   0    10066.99    10436.01    129.89 o 
   6   4   0      168.51      146.35     17.01 o 
   7   4   0      209.94      243.66     29.76 o 
   8   4   0      190.26      217.92     20.96 o 
   9   4   0     1516.60     1530.75     41.51 o 
  10   4   0      755.53      718.51     32.75 o 
  11   4   0      781.96      758.77     42.36 o 
  12   4   0       90.92       96.01     28.56 o 
  13   4   0     1176.21     1296.31     58.46 o 
  14   4   0      629.52      715.19     79.33 o 
   1   5   0      194.55      290.02     23.44 o 
   2   5   0     5480.99     4941.36     50.48 o 
   3   5   0      371.26      436.98     14.90 o 
   4   5   0      101.07      103.94      8.89 o 
   5   5   0       49.30       60.76     17.56 o 
   6   5   0     3482.78     3408.51     55.38 o 
   7   5   0       73.85       64.24     16.65 o 
   8   5   0      421.78      476.02     27.31 o 
   9   5   0      632.13      653.71     31.40 o 
  10   5   0     1260.74     1214.37     53.13 o 
  11   5   0        0.05       -2.49     20.05 o 
  12   5   0     1157.78     1217.82     93.05 o 
  13   5   0      273.86      295.58     67.26 o 
  14   5   0        4.76      -20.19     43.76 o 
   0   6   0     1312.74     1270.08     36.44 o 
   1   6   0     8747.91     8702.90     71.56 o 
   2   6   0       44.14       58.47     10.29 o 
   3   6   0      576.62      524.21     25.52 o 
   4   6   0      394.38      413.11     24.15 o 
   5   6   0     2665.69     2582.36     52.68 o 
   6   6   0     1092.80     1081.63     33.86 o 
   7   6   0       25.25       14.27     15.99 o 
   8   6   0      818.73      818.35     33.67 o 
   9   6   0     1799.21     1800.17     74.83 o 
  10   6   0       88.94       65.81     22.26 o 
  11   6   0       97.21       54.07     22.41 o 
  12   6   0       15.44        9.21     22.19 o 
  13   6   0      196.80      133.59     47.08 o 
   1   7   0     1701.89     1637.96     29.34 o 
   2   7   0     2775.38     2794.08     37.79 o 
   3   7   0     2856.69     2690.37     73.89 o 
   4   7   0      246.60      281.42     20.00 o 
   5   7   0       32.30       -5.09     14.90 o 
   6   7   0     2113.08     2035.56     53.72 o 
   7   7   0       98.33       78.13     19.86 o 
   8   7   0     1765.82     1766.25     47.33 o 
   9   7   0      495.54      555.73     32.23 o 
  10   7   0       70.97       62.76     23.16 o 
  11   7   0     1720.09     1826.09     54.25 o 
  12   7   0      349.34      307.63     40.37 o 
   0   8   0      991.81      967.09     33.31 o 
   1   8   0      409.07      433.36     22.90 o 
   2   8   0        0.96       -5.36     13.84 o 
   3   8   0      362.10      401.99     28.81 o 
   4   8   0     2415.68     2493.19     74.92 o 
   5   8   0      419.76      426.59     37.12 o 
   6   8   0      255.42      291.34     28.92 o 
   7   8   0       85.11      114.76     24.39 o 
   8   8   0      232.73      261.03     30.16 o 
   9   8   0      312.08      299.14     45.62 o 
  10   8   0      472.60      552.16     41.14 o 
  11   8   0        8.35      -18.96     24.72 o 
   1   9   0      293.62      316.18     33.39 o 
   2   9   0      198.56      206.45     30.78 o 
   3   9   0      387.44      414.86     30.31 o 
   4   9   0        3.45       14.69     19.15 o 
   5   9   0      168.69      191.33     27.18 o 
   6   9   0        2.14       10.08     21.00 o 
   7   9   0      662.89      696.63     40.14 o 
   8   9   0      591.44      628.64     48.79 o 
   9   9   0        0.00      -33.30     22.20 o 
  10   9   0      188.61      188.53     33.37 o 
   0  10   0      163.48      142.72     44.50 o 
   1  10   0       95.46       92.24     28.16 o 
   2  10   0       49.57       42.80     34.68 o 
   3  10   0      119.83      155.30     31.94 o 
   4  10   0     1001.31     1107.40     53.98 o 
   5  10   0      189.60      232.21     37.41 o 
   6  10   0      584.82      618.38     48.58 o 
   7  10   0       31.25       -2.57     29.47 o 
   8  10   0      239.43      216.72     41.13 o 
   9  10   0        0.08      -27.29     31.78 o 
   1  11   0       74.08       51.65     28.82 o 
   2  11   0      137.06      133.56     33.24 o 
   3  11   0      321.91      374.43     59.03 o 
   4  11   0      151.86      215.70     53.28 o 
   5  11   0       85.26       66.57     31.94 o 
   6  11   0       15.54      -44.33     36.01 o 
   0  12   0      304.67      305.36     59.92 o 
   1  12   0      181.16      220.84     51.77 o 
   2  12   0        0.43      -19.05     25.77 o 
   3  12   0       53.69       83.21     33.85 o 
 -15   0   1      555.90      640.74     72.17 o 
 -13   0   1      417.97      494.12     59.11 o 
 -11   0   1     2052.82     2074.47     85.23 o 
  -9   0   1      717.96      716.83     47.60 o 
  -7   0   1    10190.34     9788.05    173.63 o 
  -5   0   1     1557.16     1588.10     48.48 o 
  -3   0   1    41295.62    38228.46    499.95 o 
  -1   0   1    16152.82    17089.94    244.55 o 
   1   0   1     3528.34     3666.16     33.97 o 
   3   0   1    10159.97    10304.09    154.82 o 
   5   0   1     1806.05     1976.55     56.89 o 
   7   0   1    24954.58    25460.51    375.16 o 
   9   0   1     2490.79     2251.06     80.73 o 
  11   0   1     3820.32     3824.62    118.59 o 
  13   0   1     1703.89     1476.30     83.24 o 
  15   0   1       35.27        0.37     38.82 o 
 -15   1   1      138.18      106.27     33.02 o 
 -14   1   1     1978.60     1913.25     68.25 o 
 -13   1   1      353.11      293.71     36.37 o 
 -12   1   1      737.54      545.91     38.06 o 
 -11   1   1      121.92       72.33     24.52 o 
 -10   1   1     4238.44     4202.53    104.27 o 
  -9   1   1      672.51      741.94     35.03 o 
  -8   1   1    12612.33    13205.64    160.06 o 
  -7   1   1      933.95      916.68     34.42 o 
  -6   1   1       23.60       14.19     11.80 o 
  -5   1   1      144.39      108.73     15.79 o 
  -4   1   1     7208.28     7025.67     68.18 o 
  -3   1   1      404.34      483.24     12.64 o 
  -2   1   1     2064.02     1957.74     36.89 o 
  -1   1   1     9666.56    10217.66     99.17 o 
   0   1   1    56605.25    47191.44    996.72 o 
   1   1   1    21436.12    21015.39    144.09 o 
   2   1   1     6029.99     6394.46     49.77 o 
   3   1   1     9928.17    10200.86     89.55 o 
   4   1   1     2822.98     3021.09     38.81 o 
   5   1   1       95.46       54.88     10.35 o 
   6   1   1     7675.42     7796.66    102.11 o 
   7   1   1      251.97      292.20     28.85 o 
   8   1   1      541.12      574.51     31.44 o 
   9   1   1      604.15      535.30     31.90 o 
  10   1   1     1575.00     1522.88     50.64 o 
  11   1   1        0.06      -38.39     32.54 o 
  12   1   1      665.33      755.10     44.37 o 
  13   1   1       92.19       83.39     29.79 o 
  14   1   1     1925.42     1881.26    104.49 o 
  15   1   1      137.54      120.36     32.18 o 
 -15   2   1      854.02      864.17     42.45 o 
 -14   2   1      151.70      147.42     34.20 o 
 -13   2   1      228.30      287.21     55.05 o 
 -12   2   1      603.29      534.04     38.26 o 
 -11   2   1     1206.31     1341.81     80.10 o 
 -10   2   1      771.26      914.11     61.99 o 
  -9   2   1     2716.22     2548.69     60.69 o 
  -8   2   1      110.58       93.31     20.10 o 
  -7   2   1    10032.43    10290.69    106.06 o 
  -6   2   1      847.97      874.84     25.19 o 
  -5   2   1     1232.02     1255.63     26.65 o 
  -4   2   1     4571.74     4702.04     52.46 o 
  -3   2   1    11733.98    12038.20    103.77 o 
  -2   2   1       44.30       88.88     11.54 o 
  -1   2   1    36496.95    34994.24    299.56 o 
   0   2   1      136.03      134.48     30.60 o 
   1   2   1      311.31      388.71     25.35 o 
   2   2   1    14481.85    14208.48    101.74 o 
   3   2   1    23891.70    23877.64    164.78 o 
   4   2   1     3436.65     3474.79     58.60 o 
   5   2   1     5001.99     5232.24     73.05 o 
   6   2   1    11673.14    11760.80    114.56 o 
   7   2   1    16105.13    16082.14    174.32 o 
   8   2   1      430.31      435.99     29.06 o 
   9   2   1     2999.22     2870.94     80.14 o 
  10   2   1      414.47      334.36     32.13 o 
  11   2   1      294.06      260.77     75.97 o 
  12   2   1      754.64      735.86     43.46 o 
  13   2   1      429.42      472.48     42.34 o 
  14   2   1       49.46       32.20     29.35 o 
  15   2   1      117.58      130.34     33.10 o 
 -15   3   1       12.76       10.16     23.82 o 
 -14   3   1      289.90      268.20     52.13 o 
 -13   3   1     1399.73     1229.56     54.91 o 
 -12   3   1       50.44       59.34     24.16 o 
 -11   3   1      190.66      118.04     29.33 o 
 -10   3   1      843.29      754.61     38.87 o 
  -9   3   1     3823.98     3588.13     60.25 o 
  -8   3   1     1710.06     1759.82     50.79 o 
  -7   3   1     2464.34     2371.25     50.11 o 
  -6   3   1      385.31      281.09     18.95 o 
  -5   3   1    13358.34    13326.88    194.09 o 
  -4   3   1        6.64      -12.09      8.06 o 
  -3   3   1    22358.70    22401.86    182.67 o 
  -2   3   1     1128.81     1163.39     16.76 o 
  -1   3   1    16408.18    16579.15    154.23 o 
   0   3   1     2177.66     2110.71     27.81 o 
   1   3   1     9469.42     9730.05     77.80 o 
   2   3   1     4680.96     5001.69     45.01 o 
   3   3   1     1899.87     1881.70     23.65 o 
   4   3   1     6311.67     6381.31     56.88 o 
   5   3   1    13383.11    13560.24    248.24 o 
   6   3   1     4921.14     5148.65     66.27 o 
   7   3   1        1.11       28.88     19.82 o 
   8   3   1       86.19       97.22     25.84 o 
   9   3   1      205.91      244.20     23.14 o 
  10   3   1        7.34      -18.05     19.85 o 
  11   3   1      805.75      675.36     50.88 o 
  12   3   1       33.52      -19.11     22.10 o 
  13   3   1     1064.43     1104.99     54.73 o 
  14   3   1      564.82      617.28     47.52 o 
  15   3   1       25.52       42.50     31.83 o 
 -15   4   1      117.19       75.38     28.24 o 
 -14   4   1      412.59      416.56     36.33 o 
 -13   4   1      234.39      290.23     66.78 o 
 -12   4   1      660.65      622.94     42.32 o 
 -11   4   1       82.83       62.87     50.55 o 
 -10   4   1      287.09      337.22     27.12 o 
  -9   4   1       62.10       57.33     17.62 o 
  -8   4   1      252.18      244.48     26.98 o 
  -7   4   1     1310.69     1251.58     50.85 o 
  -6   4   1     8781.33     9045.47    140.69 o 
  -5   4   1       98.42      123.77     14.49 o 
  -4   4   1     1112.39     1239.60     28.17 o 
  -3   4   1     2666.07     2962.00     32.50 o 
  -2   4   1    13412.64    13720.51    143.09 o 
  -1   4   1     5412.22     6008.55     75.24 o 
   0   4   1     1035.98     1036.63     22.60 o 
   1   4   1       75.55      107.80      9.95 o 
   2   4   1     5453.36     5098.02     49.22 o 
   3   4   1       46.11      105.94      9.89 o 
   4   4   1      211.07      157.22     10.39 o 
   5   4   1      178.58      213.63     12.48 o 
   6   4   1     4459.37     4588.98     64.02 o 
   7   4   1      785.88      769.20     29.73 o 
   8   4   1    10472.18    10488.44    117.02 o 
   9   4   1       29.40       30.23     14.95 o 
  10   4   1       21.58        7.87     17.65 o 
  11   4   1      118.38      122.85     28.17 o 
  12   4   1      978.29      910.22     47.97 o 
  13   4   1      290.32      313.48     39.60 o 
  14   4   1       67.60       47.32     29.21 o 
 -14   5   1       46.49       59.79     26.01 o 
 -13   5   1      765.94      824.40     41.57 o 
 -12   5   1       49.80       90.18     58.89 o 
 -11   5   1       87.44      133.98     23.70 o 
 -10   5   1      124.06      161.82     23.28 o 
  -9   5   1     5148.40     5083.76    131.88 o 
  -8   5   1      117.19      129.56     20.01 o 
  -7   5   1      541.02      482.93     25.36 o 
  -6   5   1     2808.22     2664.38     47.61 o 
  -5   5   1     7033.83     6806.42     86.54 o 
  -4   5   1       27.34       15.44     11.17 o 
  -3   5   1     3037.63     2839.39     40.83 o 
  -2   5   1    10150.87    10597.77     78.96 o 
  -1   5   1     5028.80     5048.90     46.08 o 
   0   5   1     3510.61     3764.37     63.20 o 
   1   5   1    15813.58    16299.49    124.82 o 
   2   5   1      538.99      607.38     18.09 o 
   3   5   1       32.89       42.95      8.97 o 
   4   5   1      160.76      161.84     19.33 o 
   5   5   1     3721.61     3710.74     81.61 o 
   6   5   1        8.54        3.48     18.68 o 
   7   5   1      986.36      937.19     36.69 o 
   8   5   1      634.25      574.07     28.89 o 
   9   5   1     3002.11     3148.60     72.49 o 
  10   5   1       16.20        4.14     17.83 o 
  11   5   1      150.49      110.90     25.83 o 
  12   5   1       27.14       17.00     22.35 o 
  13   5   1      926.97      996.89     54.77 o 
  14   5   1       56.68       43.30     45.97 o 
 -13   6   1        3.01        3.58     22.19 o 
 -12   6   1      867.57      825.40     42.84 o 
 -11   6   1      833.32      897.38     39.15 o 
 -10   6   1     1666.90     1662.82     51.53 o 
  -9   6   1     1070.53     1141.76     39.86 o 
  -8   6   1      908.24      808.76     32.17 o 
  -7   6   1       44.33       11.92     16.48 o 
  -6   6   1       54.28       57.91     16.31 o 
  -5   6   1     1055.39      971.17     50.11 o 
  -4   6   1     1889.91     1814.09     44.40 o 
  -3   6   1       60.12       64.81      9.40 o 
  -2   6   1     5435.95     5562.20     52.32 o 
  -1   6   1       39.69       10.53      8.83 o 
   0   6   1      249.08      263.67     15.01 o 
   1   6   1     3573.29     3754.26     46.31 o 
   2   6   1     9970.55    10061.98     88.67 o 
   3   6   1     3674.14     3525.24     50.41 o 
   4   6   1     1064.07      998.50     31.49 o 
   5   6   1       17.91        9.22     14.62 o 
   6   6   1     1985.76     2156.05     60.12 o 
   7   6   1      458.66      426.52     26.62 o 
   8   6   1      589.15      594.21     31.07 o 
   9   6   1      428.03      387.45     29.41 o 
  10   6   1      277.19      242.69     29.90 o 
  11   6   1      231.71      195.23     28.24 o 
  12   6   1     1315.39     1330.29     48.58 o 
  13   6   1        1.47      -10.14     27.17 o 
 -13   7   1      254.41      229.15     34.60 o 
 -12   7   1       85.74       92.44     38.17 o 
 -11   7   1       91.31       76.90     26.89 o 
 -10   7   1      194.27      194.34     34.00 o 
  -9   7   1     1897.63     1869.04     46.85 o 
  -8   7   1      672.14      685.69     29.63 o 
  -7   7   1      141.12      112.19     17.93 o 
  -6   7   1       18.53        9.71     14.35 o 
  -5   7   1      324.34      347.10     21.58 o 
  -4   7   1     3391.63     3470.56     87.01 o 
  -3   7   1       77.26       57.55     17.41 o 
  -2   7   1      325.06      372.82     17.40 o 
  -1   7   1        6.24        4.41     14.17 o 
   0   7   1     2157.07     2125.07     32.88 o 
   1   7   1     3811.43     3870.68     49.23 o 
   2   7   1      621.20      632.00     22.72 o 
   3   7   1      541.36      521.53     38.29 o 
   4   7   1       28.34       11.28     14.39 o 
   5   7   1     2531.48     2638.51     76.38 o 
   6   7   1       64.83       50.98     18.38 o 
   7   7   1       39.34        1.47     16.63 o 
   8   7   1      492.65      478.88     30.22 o 
   9   7   1      389.45      386.70     30.08 o 
  10   7   1      685.07      648.10     36.12 o 
  11   7   1       22.67       48.95     24.85 o 
  12   7   1       20.22       14.61     23.94 o 
 -12   8   1        7.76      -35.40     23.60 o 
 -11   8   1      896.75      831.02     44.66 o 
 -10   8   1      154.36      130.23     29.85 o 
  -9   8   1      234.97      269.96     32.01 o 
  -8   8   1      947.16      910.81     41.28 o 
  -7   8   1      181.54      193.67     43.20 o 
  -6   8   1      813.27      918.54     39.18 o 
  -5   8   1      254.07      319.33     28.37 o 
  -4   8   1       12.66       25.89     18.43 o 
  -3   8   1     1918.75     1808.92     46.34 o 
  -2   8   1      893.30      985.55     29.35 o 
  -1   8   1      141.27      103.82     16.38 o 
   0   8   1       34.49       27.61     11.64 o 
   1   8   1     5179.16     5213.67     88.34 o 
   2   8   1       46.46       27.45     15.00 o 
   3   8   1     2100.19     2013.19     41.14 o 
   4   8   1       33.07       22.59     17.95 o 
   5   8   1       48.34       66.51     18.31 o 
   6   8   1      945.21      844.50     40.14 o 
   7   8   1      583.27      604.43     32.85 o 
   8   8   1     1726.71     1646.22     84.83 o 
   9   8   1        3.07        9.53     27.34 o 
  10   8   1      153.38      208.94     35.83 o 
  11   8   1      695.42      709.81     53.17 o 
 -10   9   1       40.46       23.18     25.30 o 
  -9   9   1       84.90       51.93     26.10 o 
  -8   9   1      123.86      124.40     27.73 o 
  -7   9   1        8.01       30.10     21.87 o 
  -6   9   1      940.58      972.61     41.66 o 
  -5   9   1      216.92      252.69     28.30 o 
  -4   9   1     2967.09     3082.19    103.52 o 
  -3   9   1      225.05      205.99     25.23 o 
  -2   9   1      618.48      604.34     31.57 o 
  -1   9   1      799.26      750.33     32.83 o 
   0   9   1      157.45      119.47     21.99 o 
   1   9   1       32.06        3.86     16.19 o 
   2   9   1        0.93      -42.95     29.89 o 
   3   9   1      167.08      162.44     40.92 o 
   4   9   1      737.45      726.34     45.94 o 
   5   9   1       22.12       -9.20     25.09 o 
   6   9   1      273.29      347.44     74.64 o 
   7   9   1      367.71      369.80     42.82 o 
   8   9   1      223.37      226.46     30.93 o 
   9   9   1       18.88      -16.12     23.87 o 
  10   9   1      418.10      465.75     61.09 o 
  -9  10   1       61.24      113.70     61.95 o 
  -8  10   1        2.38      -46.13     57.89 o 
  -7  10   1      328.24      300.16     41.65 o 
  -6  10   1       64.76       61.95     37.75 o 
  -5  10   1      101.34      122.73     46.27 o 
  -4  10   1        2.78       13.20     26.58 o 
  -3  10   1      324.85      405.76     39.42 o 
  -2  10   1       35.69       37.41     36.45 o 
  -1  10   1      183.76      140.92     30.98 o 
   0  10   1       56.04      -16.41     25.24 o 
   1  10   1      385.40      386.35     40.68 o 
   2  10   1      307.19      384.61     55.94 o 
   3  10   1     1032.75     1130.59     72.35 o 
   4  10   1        0.86        0.50     40.33 o 
   5  10   1       58.34        9.96     28.55 o 
   6  10   1      140.31      173.16     53.02 o 
   7  10   1      389.56      438.88     47.81 o 
   8  10   1       28.05       12.20     30.83 o 
  -7  11   1        0.69      -37.48     27.23 o 
  -6  11   1       70.50       56.45     31.23 o 
  -5  11   1      258.38      338.81     71.47 o 
  -4  11   1      446.69      521.01     73.02 o 
  -3  11   1      465.89      467.55     62.87 o 
  -2  11   1       23.23       18.05     38.41 o 
  -1  11   1      154.36      124.76     31.96 o 
   0  11   1      161.35      126.86     33.39 o 
   1  11   1        4.00      -30.28     25.18 o 
   2  11   1      334.05      385.68     54.64 o 
   3  11   1       24.83       14.76     42.87 o 
   4  11   1      220.39      222.34     54.68 o 
   5  11   1       31.18       11.16     33.28 o 
   6  11   1        4.67      -17.35     29.01 o 
  -3  12   1      131.80      116.15     34.91 o 
  -2  12   1       64.25       98.32     33.33 o 
  -1  12   1       16.83       40.36     45.79 o 
   0  12   1       68.58       61.73     30.32 o 
   1  12   1       63.22       85.28     34.11 o 
   2  12   1      126.46      195.94     38.04 o 
 -16   0   2        0.64       -8.63     39.04 o 
 -14   0   2     1196.95      990.08     71.87 o 
 -12   0   2      997.00      989.05     64.79 o 
 -10   0   2     5809.06     5598.90    136.59 o 
  -8   0   2    18141.60    18224.88    287.42 o 
  -6   0   2       54.23       72.46     18.60 o 
  -4   0   2     3627.71     3495.06     70.55 o 
  -2   0   2    22030.21    22208.30    214.18 o 
   0   0   2    47534.30    40853.53    645.32 o 
   2   0   2    15041.45    15829.20    128.20 o 
   4   0   2    10606.44    10396.18    165.52 o 
   6   0   2    11598.70    11562.77    194.37 o 
   8   0   2     2805.57     2919.69     88.77 o 
  10   0   2     3551.46     3640.95    110.69 o 
  12   0   2      697.34      608.87     58.89 o 
  14   0   2     1712.70     1602.64     90.77 o 
 -16   1   2        9.32       62.51     31.29 o 
 -15   1   2      801.33      804.08     50.10 o 
 -14   1   2        3.18       -3.64     25.75 o 
 -13   1   2       45.52       48.34     26.64 o 
 -12   1   2      330.73      350.17     34.70 o 
 -11   1   2     3206.70     3193.83     74.06 o 
 -10   1   2     1512.19     1427.30     48.04 o 
  -9   1   2      251.36      237.17     36.68 o 
  -8   1   2      801.07      742.75     33.37 o 
  -7   1   2     8425.29     8266.10    108.55 o 
  -6   1   2     1830.71     1815.68     40.65 o 
  -5   1   2      798.70      756.09     24.16 o 
  -4   1   2       83.34       69.58      8.70 o 
  -3   1   2    16995.85    16655.06    105.05 o 
  -2   1   2     4076.40     4399.14     34.28 o 
  -1   1   2    52628.66    46658.91   1044.47 o 
   0   1   2    12977.03    13479.23    109.75 o 
   1   1   2      403.86      409.15     34.50 o 
   2   1   2    55236.68    52850.43    482.58 o 
   3   1   2    18861.60    18859.74    153.30 o 
   4   1   2     2986.84     3050.83     40.17 o 
   5   1   2     3275.03     3248.25     44.77 o 
   6   1   2     1183.52     1288.51     37.82 o 
   7   1   2    10970.64    10878.62    137.02 o 
   8   1   2      249.11      228.52     23.82 o 
   9   1   2      588.65      497.43     31.76 o 
  10   1   2        5.90        3.50     20.22 o 
  11   1   2     2080.65     1945.11     61.49 o 
  12   1   2      938.64      916.54     47.14 o 
  13   1   2     1608.73     1471.08    109.66 o 
  14   1   2      136.76      149.48     33.86 o 
  15   1   2        1.52       -4.88     28.06 o 
 -15   2   2      246.60      254.89     39.92 o 
 -14   2   2      683.77      836.18     39.89 o 
 -13   2   2      958.99     1038.71     55.60 o 
 -12   2   2      569.80      527.25     39.84 o 
 -11   2   2       14.75      -12.79     19.04 o 
 -10   2   2     1064.69     1093.45     63.50 o 
  -9   2   2     1965.07     2104.45     54.55 o 
  -8   2   2     7076.44     7272.35    105.32 o 
  -7   2   2     3818.40     3886.32     92.86 o 
  -6   2   2     4810.73     4910.99     60.36 o 
  -5   2   2        5.14        8.81      7.10 o 
  -4   2   2     9097.26     9902.29     87.69 o 
  -3   2   2      658.28      436.91     15.90 o 
  -2   2   2    18257.33    18154.36    127.40 o 
  -1   2   2     1285.70     1246.07     15.30 o 
   0   2   2       22.58       59.56      5.90 o 
   1   2   2     5298.67     5584.44     45.97 o 
   2   2   2      233.07      347.16     15.97 o 
   3   2   2      333.28      226.39     11.27 o 
   4   2   2    14606.54    14374.20    108.24 o 
   5   2   2     2111.99     2109.68     36.25 o 
   6   2   2    10310.12    10450.21    105.62 o 
   7   2   2      424.71      468.49     35.53 o 
   8   2   2      906.87      848.04     37.12 o 
   9   2   2      186.93      200.32     67.23 o 
  10   2   2      596.66      716.00     39.31 o 
  11   2   2      531.13      557.79     45.64 o 
  12   2   2       21.04       26.78     24.53 o 
  13   2   2      528.04      553.07     42.96 o 
  14   2   2      524.45      587.37     48.44 o 
  15   2   2       81.01       72.94     47.34 o 
 -15   3   2      890.29      939.72     48.66 o 
 -14   3   2      455.33      449.03     36.94 o 
 -13   3   2        1.40      -17.23     20.86 o 
 -12   3   2      431.32      322.54     40.99 o 
 -11   3   2       71.40       60.63     24.82 o 
 -10   3   2      102.26      103.47     24.12 o 
  -9   3   2      172.66      136.15     25.57 o 
  -8   3   2     1644.64     1524.70     28.18 o 
  -7   3   2     1294.03     1265.73     27.98 o 
  -6   3   2     7976.54     7648.30    115.78 o 
  -5   3   2      213.81      177.75     35.89 o 
  -4   3   2     5743.32     5868.11     77.72 o 
  -3   3   2    13783.78    14726.72    160.26 o 
  -2   3   2    32057.05    31489.26    415.54 o 
  -1   3   2    15757.28    16012.03    162.14 o 
   0   3   2     4392.72     4713.47     48.32 o 
   1   3   2      136.07      123.27     10.14 o 
   2   3   2     6749.18     6895.79     58.35 o 
   3   3   2      463.58      473.99     13.46 o 
   4   3   2     6062.41     5862.06     54.49 o 
   5   3   2     1927.35     2023.03     30.11 o 
   6   3   2     8299.65     8645.80     94.41 o 
   7   3   2     2024.86     2225.47     43.88 o 
   8   3   2    10077.38     9708.50    137.79 o 
   9   3   2      962.60      909.38     33.55 o 
  10   3   2       91.00       77.52     25.41 o 
  11   3   2       48.84       47.26     25.02 o 
  12   3   2     1036.29     1037.65     50.09 o 
  13   3   2      659.74      657.22     45.11 o 
  14   3   2       22.63       10.58     27.93 o 
 -15   4   2        0.30        1.01     23.12 o 
 -14   4   2      110.46      106.29     26.49 o 
 -13   4   2     1444.00     1445.61     50.00 o 
 -12   4   2       42.41       36.74     29.19 o 
 -11   4   2        3.91      -20.20     21.57 o 
 -10   4   2     1505.46     1529.00     45.24 o 
  -9   4   2     2966.78     3009.53     55.51 o 
  -8   4   2     3098.30     3011.37     52.85 o 
  -7   4   2      610.93      629.38     36.42 o 
  -6   4   2      111.43       74.14     13.68 o 
  -5   4   2     6272.88     6337.16     79.06 o 
  -4   4   2      468.73      517.91     17.43 o 
  -3   4   2     5316.14     5530.77     46.05 o 
  -2   4   2       31.46       28.11      8.64 o 
  -1   4   2      248.85      256.80     24.65 o 
   0   4   2      385.56      396.69     16.37 o 
   1   4   2       66.25       87.44     13.92 o 
   2   4   2     3015.53     3439.83     38.55 o 
   3   4   2     6373.42     6896.60     62.10 o 
   4   4   2     1862.44     2031.36     30.61 o 
   5   4   2    12569.17    12212.49    148.57 o 
   6   4   2     1783.54     1848.24     40.84 o 
   7   4   2      887.40      802.41     29.94 o 
   8   4   2        2.48       43.45     16.32 o 
   9   4   2     3654.57     3753.69     65.47 o 
  10   4   2       28.01      -19.16     17.10 o 
  11   4   2      459.62      479.69     32.06 o 
  12   4   2       75.88       92.91     30.37 o 
  13   4   2      805.35      707.42     48.06 o 
  14   4   2      232.72      206.98     37.31 o 
 -14   5   2      236.11      284.57     33.29 o 
 -13   5   2      122.78      130.88     27.03 o 
 -12   5   2     1799.33     1735.47     52.95 o 
 -11   5   2        0.15       -5.96     15.86 o 
 -10   5   2     3065.79     3045.83     54.85 o 
  -9   5   2      112.61      151.84     21.58 o 
  -8   5   2      283.98      300.08     23.66 o 
  -7   5   2      179.20      124.01     16.33 o 
  -6   5   2     5723.54     5785.25     95.49 o 
  -5   5   2      905.14      894.87     24.89 o 
  -4   5   2      595.49      457.42     18.82 o 
  -3   5   2     2373.99     2372.15     33.24 o 
  -2   5   2    10175.47    10326.86     87.10 o 
  -1   5   2        0.68       -5.06      7.90 o 
   0   5   2     5282.98     5341.02     63.28 o 
   1   5   2     1006.73     1014.65     40.62 o 
   2   5   2     6598.67     6145.85     60.07 o 
   3   5   2        0.21        5.56      9.89 o 
   4   5   2     9010.25     9093.84     80.35 o 
   5   5   2      154.24      204.00     32.39 o 
   6   5   2      103.04      133.84     18.23 o 
   7   5   2      170.20      139.73     19.38 o 
   8   5   2     1733.38     1670.64     43.73 o 
   9   5   2        0.16      -11.97     27.19 o 
  10   5   2       67.57       53.26     20.88 o 
  11   5   2      684.58      615.60     34.70 o 
  12   5   2     1016.86     1032.83     62.20 o 
  13   5   2      166.96      194.80     57.30 o 
 -14   6   2       43.98       48.77     34.10 o 
 -13   6   2      293.52      334.36     46.28 o 
 -12   6   2      238.10      224.20     26.08 o 
 -11   6   2        5.14       -4.55     17.98 o 
 -10   6   2       61.06       56.96     19.55 o 
  -9   6   2     1768.17     1833.56     42.14 o 
  -8   6   2      162.33      158.82     19.76 o 
  -7   6   2     2746.04     2781.90     58.83 o 
  -6   6   2      109.24      106.05     15.57 o 
  -5   6   2        1.93      -16.63     11.08 o 
  -4   6   2     1011.26      994.92     26.18 o 
  -3   6   2      732.04      749.96     18.03 o 
  -2   6   2      663.49      609.84     20.45 o 
  -1   6   2     2405.98     2547.44     32.85 o 
   0   6   2     2450.18     2389.65     39.84 o 
   1   6   2     3907.86     3967.12     48.14 o 
   2   6   2        6.88       -1.55     12.29 o 
   3   6   2       15.68        9.32      9.92 o 
   4   6   2      254.27      239.33     28.56 o 
   5   6   2     3942.86     3704.40     60.15 o 
   6   6   2        4.59       -8.43     14.44 o 
   7   6   2      190.78      141.47     20.78 o 
   8   6   2     1404.80     1391.33     42.23 o 
   9   6   2      567.48      560.07     32.28 o 
  10   6   2      428.57      456.75     33.34 o 
  11   6   2      327.10      326.97     31.19 o 
  12   6   2       16.53       37.17     23.13 o 
  13   6   2      192.38      232.32     43.59 o 
 -13   7   2      174.26      159.91     32.73 o 
 -12   7   2      349.50      344.57     36.59 o 
 -11   7   2     1143.62     1097.00     46.71 o 
 -10   7   2      384.88      370.85     33.64 o 
  -9   7   2      323.36      373.81     45.33 o 
  -8   7   2      878.13      921.14     39.79 o 
  -7   7   2       72.29       82.12     20.81 o 
  -6   7   2      988.68      862.30     35.43 o 
  -5   7   2       77.44      120.02     16.44 o 
  -4   7   2        0.20        3.53     12.87 o 
  -3   7   2     1264.99     1300.67     50.01 o 
  -2   7   2     9533.91     9435.47    183.12 o 
  -1   7   2      403.64      381.41     18.18 o 
   0   7   2      130.68      150.30     14.42 o 
   1   7   2     2913.67     3016.69     58.86 o 
   2   7   2     1284.42     1243.95     29.21 o 
   3   7   2     3553.20     3415.54     57.50 o 
   4   7   2      172.36      138.99     20.02 o 
   5   7   2      686.74      712.40     31.66 o 
   6   7   2      463.06      440.41     27.54 o 
   7   7   2      271.59      245.62     24.32 o 
   8   7   2      585.67      590.10     32.09 o 
   9   7   2        4.19       -3.51     19.64 o 
  10   7   2       11.57       -5.37     24.30 o 
  11   7   2      583.53      548.57     37.74 o 
  12   7   2      495.87      548.50     39.78 o 
 -12   8   2      734.82      704.86     45.06 o 
 -11   8   2       15.00        9.03     25.39 o 
 -10   8   2        9.26      -23.89     22.93 o 
  -9   8   2      403.42      427.30     43.44 o 
  -8   8   2      416.09      461.35     36.04 o 
  -7   8   2       63.90       49.25     21.84 o 
  -6   8   2       55.17       43.32     20.46 o 
  -5   8   2     1485.56     1536.05     62.81 o 
  -4   8   2     1251.31     1178.09     40.09 o 
  -3   8   2     1224.18     1176.99     38.97 o 
  -2   8   2      145.75       83.08     18.89 o 
  -1   8   2        2.84      -21.49     14.33 o 
   0   8   2      232.27      255.49     20.14 o 
   1   8   2      273.65      294.30     25.09 o 
   2   8   2      675.10      644.49     29.60 o 
   3   8   2      896.99      863.60     38.06 o 
   4   8   2      368.63      425.14     27.47 o 
   5   8   2      675.28      776.21     56.35 o 
   6   8   2      219.58      217.68     25.02 o 
   7   8   2      553.32      583.94     32.60 o 
   8   8   2     1188.84     1326.96     52.65 o 
   9   8   2       85.02      105.51     25.10 o 
  10   8   2      704.82      749.67     49.36 o 
  11   8   2       39.15       36.35     29.88 o 
 -11   9   2      211.72      211.01     33.43 o 
 -10   9   2       19.42      -37.87     25.25 o 
  -9   9   2        4.18      -33.41     22.45 o 
  -8   9   2      106.73       35.53     24.00 o 
  -7   9   2     1350.18     1422.51     50.48 o 
  -6   9   2        5.61       29.22     21.46 o 
  -5   9   2      766.03      891.55     46.37 o 
  -4   9   2       26.03       43.23     20.46 o 
  -3   9   2      148.61      144.97     23.06 o 
  -2   9   2        2.82      -22.84     15.22 o 
  -1   9   2      271.33      253.23     22.13 o 
   0   9   2       65.84       27.46     18.79 o 
   1   9   2      232.75      224.40     35.53 o 
   2   9   2       67.47       66.18     20.80 o 
   3   9   2     2221.54     2297.77     87.38 o 
   4   9   2       28.99        1.06     24.84 o 
   5   9   2       52.27       22.36     37.86 o 
   6   9   2        7.76      -34.39     34.90 o 
   7   9   2      939.09     1036.28     74.31 o 
   8   9   2      269.48      283.44     55.20 o 
   9   9   2      561.19      558.76     68.41 o 
  10   9   2        0.22      -43.10     39.85 o 
  -9  10   2      149.28      111.46     30.26 o 
  -8  10   2       65.97       48.53     25.67 o 
  -7  10   2       13.78        5.43     23.26 o 
  -6  10   2      408.48      454.52     44.15 o 
  -5  10   2       47.79       47.71     28.66 o 
  -4  10   2     1064.40     1074.10     52.91 o 
  -3  10   2      283.03      315.69     51.84 o 
  -2  10   2      359.12      332.81     51.66 o 
  -1  10   2      174.37      165.56     49.88 o 
   0  10   2      178.94      185.44     33.47 o 
   1  10   2       71.03       82.37     27.55 o 
   2  10   2      164.09      176.37     46.78 o 
   3  10   2      142.76      172.56     32.77 o 
   4  10   2      593.20      623.43     48.14 o 
   5  10   2        0.02      -39.81     26.59 o 
   6  10   2      125.78      120.75     34.98 o 
   7  10   2       71.72       28.59     36.49 o 
   8  10   2      197.88      209.07     43.18 o 
  -7  11   2       29.64        4.51     29.32 o 
  -6  11   2      200.29      218.42     38.70 o 
  -5  11   2      105.74      134.99     34.89 o 
  -4  11   2      109.00      114.42     32.51 o 
  -3  11   2       56.32       34.76     38.00 o 
  -2  11   2       17.84       -7.34     25.58 o 
  -1  11   2      153.70      119.46     32.00 o 
   0  11   2      108.27       80.32     31.90 o 
   1  11   2      131.66      157.87     33.94 o 
   2  11   2      124.07      180.95     36.46 o 
   3  11   2      834.44      767.23     70.18 o 
   4  11   2        4.50      -12.91     40.51 o 
   5  11   2       68.11       57.64     32.16 o 
   6  11   2       37.45        0.28     30.26 o 
  -3  12   2        2.71        9.64     28.90 o 
  -2  12   2       63.65        4.28     29.78 o 
  -1  12   2       55.96       11.23     28.46 o 
   0  12   2      343.93      304.68     41.74 o 
   1  12   2       92.99       88.36     34.11 o 
   2  12   2       50.76       41.59     30.21 o 
 -15   0   3      975.54      906.40     74.31 o 
 -13   0   3      151.98      112.76     37.19 o 
 -11   0   3     9046.51     9311.08    135.53 o 
  -9   0   3     3268.05     3353.93     66.35 o 
  -7   0   3      710.87      726.82     28.80 o 
  -5   0   3     5233.77     5270.46     70.21 o 
  -3   0   3      171.93      242.42     20.59 o 
  -1   0   3    77270.71    65737.56   1633.74 o 
   1   0   3     6093.27     6555.99     74.98 o 
   3   0   3    33430.61    32548.01    462.79 o 
   5   0   3    13433.27    15359.64    238.06 o 
   7   0   3     4625.57     5064.41    117.11 o 
   9   0   3      239.39      208.47     36.01 o 
  11   0   3     5410.76     5404.16    147.44 o 
  13   0   3     3022.51     3179.37    119.91 o 
  15   0   3       14.88      -33.65     40.22 o 
 -16   1   3      113.10      127.01     36.33 o 
 -15   1   3       34.64       55.35     30.41 o 
 -14   1   3      488.54      506.52     36.27 o 
 -13   1   3      101.28       94.31     21.63 o 
 -12   1   3      942.18      908.89     37.06 o 
 -11   1   3       64.32       71.50     20.47 o 
 -10   1   3     3759.57     3647.01     51.73 o 
  -9   1   3        1.87      -10.63     12.59 o 
  -8   1   3     4422.16     4448.81     59.70 o 
  -7   1   3     5198.35     4780.64     52.06 o 
  -6   1   3        0.64      -10.92      7.40 o 
  -5   1   3     2906.80     2864.02     32.82 o 
  -4   1   3     4894.54     5889.59     50.68 o 
  -3   1   3      211.09      231.49     10.89 o 
  -2   1   3     4103.22     4476.08     36.23 o 
  -1   1   3    24935.97    24577.05    515.59 o 
   0   1   3     6669.73     7052.23     53.97 o 
   1   1   3     3570.97     3391.15     27.67 o 
   2   1   3        9.26       17.52      5.12 o 
   3   1   3      108.60       96.88     10.66 o 
   4   1   3    14806.68    14707.34    115.99 o 
   5   1   3        3.57        3.39      9.49 o 
   6   1   3    14791.22    14543.63    198.13 o 
   7   1   3      928.73      991.35     69.73 o 
   8   1   3       83.79       52.57     18.29 o 
   9   1   3     1438.82     1387.22     47.04 o 
  10   1   3     2525.33     2584.98     67.14 o 
  11   1   3      460.87      478.46     49.18 o 
  12   1   3       73.00      175.95     32.10 o 
  13   1   3      209.04      268.50     38.29 o 
  14   1   3      437.42      471.08     88.18 o 
  15   1   3      139.11       64.42     31.65 o 
 -16   2   3        2.32      -12.18     27.41 o 
 -15   2   3      899.03      885.96     42.88 o 
 -14   2   3      476.57      424.17     34.47 o 
 -13   2   3      466.64      355.04     31.17 o 
 -12   2   3      400.27      430.15     30.79 o 
 -11   2   3      986.92      895.85     35.74 o 
 -10   2   3     3246.24     3055.18     57.50 o 
  -9   2   3      370.14      339.06     27.02 o 
  -8   2   3      375.07      352.30     20.20 o 
  -7   2   3     6665.96     6661.29    126.23 o 
  -6   2   3    10308.52    10193.36    141.88 o 
  -5   2   3     2280.68     1907.31     25.84 o 
  -4   2   3     2372.20     2206.23     23.14 o 
  -3   2   3     5229.36     5211.37     43.80 o 
  -2   2   3        6.26       31.29      4.04 o 
  -1   2   3     9931.26     9347.73     71.03 o 
   0   2   3     2587.82     2589.26     29.30 o 
   1   2   3      157.59       93.50      6.41 o 
   2   2   3      185.26      214.96     14.29 o 
   3   2   3       56.65       53.76      6.45 o 
   4   2   3     2222.08     2163.61     29.24 o 
   5   2   3       13.41       11.13      8.56 o 
   6   2   3        5.38       17.23     12.64 o 
   7   2   3     6018.05     5998.77     75.99 o 
   8   2   3        8.44      -19.53     13.02 o 
   9   2   3      464.08      415.54     43.17 o 
  10   2   3      152.76      177.45     28.83 o 
  11   2   3      601.20      646.48     41.24 o 
  12   2   3     1177.57     1254.41     54.03 o 
  13   2   3     1120.94     1081.54     53.58 o 
  14   2   3       37.75       43.67     29.08 o 
 -15   3   3       14.55      -11.91     22.68 o 
 -14   3   3        8.19      -32.92     21.95 o 
 -13   3   3     1316.78     1289.40     46.44 o 
 -12   3   3        3.75      -25.51     17.00 o 
 -11   3   3      370.22      460.17     31.56 o 
 -10   3   3      131.29      142.54     21.02 o 
  -9   3   3     1733.17     1724.26     43.69 o 
  -8   3   3     3911.76     3717.37    109.67 o 
  -7   3   3      386.37      385.99     21.22 o 
  -6   3   3      111.23       77.08     10.12 o 
  -5   3   3    13010.00    14324.77    113.46 o 
  -4   3   3    12734.68    13880.82    187.19 o 
  -3   3   3     8174.94     8791.46     84.40 o 
  -2   3   3     1987.74     2293.45     28.55 o 
  -1   3   3     4470.33     4705.29     59.06 o 
   0   3   3      210.76      202.33     13.44 o 
   1   3   3      753.97      681.81     14.75 o 
   2   3   3      899.80      964.04     21.21 o 
   3   3   3     3379.42     3419.01     55.74 o 
   4   3   3     4704.70     5107.12     61.12 o 
   5   3   3    21911.10    21195.71    328.46 o 
   6   3   3     9306.49     9337.23     84.31 o 
   7   3   3     1316.63     1212.37     41.11 o 
   8   3   3      770.34      725.74     30.04 o 
   9   3   3      831.36      735.48     31.82 o 
  10   3   3     1177.68     1151.67     48.03 o 
  11   3   3     1907.30     1978.08     63.24 o 
  12   3   3      133.64      146.39     31.63 o 
  13   3   3      133.04      100.09     30.77 o 
  14   3   3       73.13       67.38     30.31 o 
 -15   4   3      223.68      207.56     30.97 o 
 -14   4   3      611.98      590.57     39.37 o 
 -13   4   3      406.25      356.53     32.93 o 
 -12   4   3      840.26      759.58     37.52 o 
 -11   4   3      678.28      566.57     32.59 o 
 -10   4   3     1124.43     1138.96     33.23 o 
  -9   4   3      940.64      969.70     29.87 o 
  -8   4   3      608.37      660.30     24.40 o 
  -7   4   3      238.26      275.14     23.84 o 
  -6   4   3    13707.69    14068.06    185.36 o 
  -5   4   3      364.56      309.75     20.45 o 
  -4   4   3      123.23      113.32     14.94 o 
  -3   4   3     4882.80     5154.93     51.15 o 
  -2   4   3     6265.09     6429.16     58.16 o 
  -1   4   3      576.89      557.01     15.41 o 
   0   4   3    15963.52    16565.79    140.45 o 
   1   4   3     1453.93     1533.07     24.87 o 
   2   4   3     3138.25     3059.43     47.41 o 
   3   4   3     1113.18     1097.04     25.67 o 
   4   4   3     3355.47     3522.86     41.69 o 
   5   4   3       13.60       11.21     12.55 o 
   6   4   3     3811.57     3806.65     58.37 o 
   7   4   3     2471.83     2217.40     46.25 o 
   8   4   3     3779.29     3739.03     63.19 o 
   9   4   3        0.99       17.58     18.70 o 
  10   4   3        2.52      -25.38     16.92 o 
  11   4   3      668.38      658.78     34.95 o 
  12   4   3      756.50      794.21     47.43 o 
  13   4   3      511.67      572.03     56.67 o 
  14   4   3       37.65       19.45     29.62 o 
 -14   5   3        0.79      -29.25     20.33 o 
 -13   5   3      969.40     1027.97     44.74 o 
 -12   5   3      400.35      463.34     33.85 o 
 -11   5   3        5.53      -24.37     16.24 o 
 -10   5   3      825.38      911.34     32.12 o 
  -9   5   3     3026.98     3019.55     50.91 o 
  -8   5   3     1261.00     1228.69     32.26 o 
  -7   5   3     1371.56     1416.19     32.66 o 
  -6   5   3      119.15      130.90     20.83 o 
  -5   5   3      665.31      670.97     27.33 o 
  -4   5   3      678.72      600.83     23.61 o 
  -3   5   3     1059.24     1098.20     18.72 o 
  -2   5   3      957.81      897.37     20.52 o 
  -1   5   3     1441.80     1361.39     24.43 o 
   0   5   3      140.56      110.41     15.81 o 
   1   5   3    17238.44    17381.48    133.17 o 
   2   5   3      882.23      964.48     27.52 o 
   3   5   3     1286.02     1399.60     29.88 o 
   4   5   3     1978.70     2033.69     32.25 o 
   5   5   3     8224.05     8327.51    118.65 o 
   6   5   3        5.35       -9.72     14.75 o 
   7   5   3      587.20      558.98     28.77 o 
   8   5   3      110.40       98.14     20.33 o 
   9   5   3     2362.40     2334.88     53.68 o 
  10   5   3      185.91      142.87     33.74 o 
  11   5   3      592.88      619.46     35.23 o 
  12   5   3       77.45      146.38     27.87 o 
  13   5   3      247.62      245.27     63.57 o 
 -14   6   3       10.35       -5.03     30.74 o 
 -13   6   3       11.76       -2.91     27.72 o 
 -12   6   3      784.34      736.05     40.10 o 
 -11   6   3      427.42      438.30     37.34 o 
 -10   6   3     2278.44     2307.22     48.80 o 
  -9   6   3      967.79      896.90     49.90 o 
  -8   6   3       57.56       16.52     15.85 o 
  -7   6   3      694.64      763.35     27.27 o 
  -6   6   3     1197.22     1159.21     30.00 o 
  -5   6   3     1853.67     1786.75     49.08 o 
  -4   6   3      317.42      312.42     17.82 o 
  -3   6   3      404.51      403.34     14.72 o 
  -2   6   3     5524.50     5454.66     58.23 o 
  -1   6   3      570.80      482.36     17.99 o 
   0   6   3      351.80      308.73     25.36 o 
   1   6   3        9.43        5.49     11.42 o 
   2   6   3      930.40      958.51     36.92 o 
   3   6   3      273.00      265.67     16.36 o 
   4   6   3     2050.38     1967.28     43.32 o 
   5   6   3       25.05       34.10     15.29 o 
   6   6   3      660.82      530.48     29.50 o 
   7   6   3       90.06       67.54     19.49 o 
   8   6   3      567.81      508.75     30.34 o 
   9   6   3      120.91       71.58     20.96 o 
  10   6   3      173.12      252.17     28.56 o 
  11   6   3        0.68      -28.15     18.76 o 
  12   6   3     1319.64     1313.68     49.74 o 
  13   6   3       16.13        9.51     23.82 o 
 -13   7   3      292.57      271.08     35.36 o 
 -12   7   3      444.89      498.24     39.31 o 
 -11   7   3       15.89       21.41     23.91 o 
 -10   7   3        2.35      -15.00     20.94 o 
  -9   7   3      963.93      971.88     51.92 o 
  -8   7   3     1012.56     1034.17     50.08 o 
  -7   7   3      360.76      354.17     29.35 o 
  -6   7   3       43.88       27.76     17.81 o 
  -5   7   3     1269.28     1253.55     39.71 o 
  -4   7   3      202.37      202.69     23.18 o 
  -3   7   3     3120.19     3136.99     79.93 o 
  -2   7   3     1947.00     1953.45     35.12 o 
  -1   7   3       58.57       21.23     14.78 o 
   0   7   3     7159.50     7233.47     74.27 o 
   1   7   3      951.96      937.24     26.29 o 
   2   7   3     3614.28     3529.20     48.19 o 
   3   7   3       28.75       17.22     24.22 o 
   4   7   3      804.00      826.83     36.43 o 
   5   7   3     2900.13     3040.61     68.90 o 
   6   7   3      167.41      130.51     21.44 o 
   7   7   3      953.71      965.64     44.31 o 
   8   7   3      514.44      539.72     31.16 o 
   9   7   3      341.18      366.08     34.14 o 
  10   7   3      597.96      592.81     43.60 o 
  11   7   3      254.00      238.13     31.95 o 
  12   7   3       12.06      -22.39     24.07 o 
 -12   8   3       12.24        1.62     24.73 o 
 -11   8   3      554.16      636.94     41.71 o 
 -10   8   3        0.16      -32.74     21.83 o 
  -9   8   3       11.76       14.79     22.70 o 
  -8   8   3      348.15      419.35     33.30 o 
  -7   8   3     1418.23     1558.93     48.79 o 
  -6   8   3      675.08      669.59     34.39 o 
  -5   8   3     3672.08     3712.86    117.53 o 
  -4   8   3        8.77       20.67     18.07 o 
  -3   8   3       34.95       42.58     18.55 o 
  -2   8   3      718.94      792.19     32.55 o 
  -1   8   3      460.09      497.64     28.94 o 
   0   8   3      258.67      252.05     18.33 o 
   1   8   3       37.64       19.58     22.66 o 
   2   8   3      314.25      348.33     45.68 o 
   3   8   3     1258.52     1337.55     66.34 o 
   4   8   3      239.60      228.27     31.40 o 
   5   8   3      123.06      183.48     22.23 o 
   6   8   3      242.21      264.92     26.71 o 
   7   8   3      937.84      913.06     58.88 o 
   8   8   3      596.53      627.09     35.01 o 
   9   8   3      161.54      166.16     27.40 o 
  10   8   3       42.89       -2.06     23.65 o 
  11   8   3      103.94      104.24     27.56 o 
 -11   9   3      246.39      336.60     51.33 o 
 -10   9   3      124.09       91.23     27.58 o 
  -9   9   3      176.14      162.95     30.09 o 
  -8   9   3        2.60       29.69     34.25 o 
  -7   9   3      150.57      139.77     26.92 o 
  -6   9   3      244.11      249.77     29.00 o 
  -5   9   3      297.25      335.75     30.12 o 
  -4   9   3     1456.30     1460.30     75.25 o 
  -3   9   3      119.20      124.22     23.42 o 
  -2   9   3      388.49      387.59     28.51 o 
  -1   9   3       37.58       26.11     15.96 o 
   0   9   3      482.40      462.18     31.09 o 
   1   9   3        0.14       -3.68     14.69 o 
   2   9   3      169.27      180.48     29.79 o 
   3   9   3       42.91       62.08     25.43 o 
   4   9   3      435.61      516.63     41.06 o 
   5   9   3       95.67       82.02     42.10 o 
   6   9   3      424.04      542.08     60.22 o 
   7   9   3      133.73      183.30     47.23 o 
   8   9   3      163.80      224.26     53.13 o 
   9   9   3        1.31       12.84     38.45 o 
  -9  10   3       39.75        8.21     24.83 o 
  -8  10   3       15.32      -22.53     23.37 o 
  -7  10   3     1120.56     1114.79     76.30 o 
  -6  10   3      283.09      341.93     32.94 o 
  -5  10   3     1430.15     1596.26     51.80 o 
  -4  10   3       39.26       56.04     22.84 o 
  -3  10   3       81.18       75.53     23.16 o 
  -2  10   3      114.80      107.11     28.33 o 
  -1  10   3      256.57      248.53     35.70 o 
   0  10   3        3.27      -31.23     20.82 o 
   1  10   3        6.44      -29.24     40.29 o 
   2  10   3        4.95       -7.97     32.47 o 
   3  10   3      490.76      588.71     47.10 o 
   4  10   3      160.91      103.13     32.85 o 
   5  10   3        0.08      -37.71     26.90 o 
   6  10   3      103.20      162.93     48.78 o 
   7  10   3      286.65      237.83     55.12 o 
   8  10   3      109.31      182.86     55.34 o 
  -7  11   3       12.19       -1.84     27.74 o 
  -6  11   3       29.42       61.42     30.67 o 
  -5  11   3      102.82       96.20     35.20 o 
  -4  11   3       80.54       65.04     31.64 o 
  -3  11   3      148.68      178.65     47.01 o 
  -2  11   3      109.48       91.21     31.46 o 
  -1  11   3        6.38      -37.77     25.18 o 
   0  11   3      721.18      704.68     48.05 o 
   1  11   3      231.92      262.40     37.92 o 
   2  11   3      448.87      404.74     43.21 o 
   3  11   3       22.11       18.01     42.95 o 
   4  11   3        0.47      -46.05     41.03 o 
   5  11   3       86.14      106.86     50.70 o 
   6  11   3       23.15        7.18     32.70 o 
  -3  12   3        1.12        1.56     27.63 o 
  -2  12   3       16.25       -4.49     28.01 o 
  -1  12   3       43.88       56.44     29.77 o 
   0  12   3        9.48       -9.86     27.65 o 
   1  12   3       95.80      159.94     37.87 o 
   2  12   3       16.09       58.77     30.17 o 
 -16   0   4      145.13      187.51     53.57 o 
 -14   0   4      186.87       52.25     40.44 o 
 -12   0   4      377.72      315.19     48.15 o 
 -10   0   4     3270.02     3552.22    156.40 o 
  -8   0   4     5102.93     4954.77    122.13 o 
  -6   0   4      130.29      200.59     17.71 o 
  -4   0   4    58199.96    55117.99    510.99 o 
  -2   0   4      588.12      595.34     24.54 o 
   0   0   4     7544.49     7409.26     65.30 o 
   2   0   4     2225.59     2639.70     32.68 o 
   4   0   4     4933.05     5492.40     76.75 o 
   6   0   4     8111.96     7867.74    152.01 o 
   8   0   4       22.93      -28.85     21.77 o 
  10   0   4     5762.13     5839.83    149.73 o 
  12   0   4      378.54      394.87     55.86 o 
  14   0   4      517.07      543.85     66.49 o 
 -16   1   4        1.64        2.05     28.15 o 
 -15   1   4      983.84      986.65     75.71 o 
 -14   1   4        5.45      -37.31     24.87 o 
 -13   1   4        0.03      -25.82     17.21 o 
 -12   1   4      124.57       79.31     33.36 o 
 -11   1   4     5386.69     5602.37     69.28 o 
 -10   1   4     3485.61     3545.67     50.78 o 
  -9   1   4     4067.39     4049.50     51.98 o 
  -8   1   4     1721.67     1864.23     32.53 o 
  -7   1   4     1518.52     1713.46     34.62 o 
  -6   1   4     5193.59     5507.36     54.21 o 
  -5   1   4     5889.32     5349.62     50.14 o 
  -4   1   4     7632.52     7904.39     64.66 o 
  -3   1   4      341.64      209.15      8.77 o 
  -2   1   4     6205.53     6479.63     51.93 o 
  -1   1   4     8285.40     8622.02     88.81 o 
   0   1   4      310.10      260.63      9.50 o 
   1   1   4     8243.93     8179.17     56.95 o 
   2   1   4      914.94      844.60     13.81 o 
   3   1   4    10493.38    11207.10     87.21 o 
   4   1   4    15006.21    16326.92    122.81 o 
   5   1   4     1044.46     1139.50     23.58 o 
   6   1   4        2.19        6.41     11.61 o 
   7   1   4     1934.65     1969.31     53.02 o 
   8   1   4       15.97       15.84     16.43 o 
   9   1   4       16.45       32.14     19.71 o 
  10   1   4      411.55      402.98     39.81 o 
  11   1   4     1635.18     1486.30     82.87 o 
  12   1   4      626.63      558.61     41.01 o 
  13   1   4     1985.08     2062.96     70.71 o 
  14   1   4      127.79      107.51     35.13 o 
 -16   2   4      414.93      473.08     47.40 o 
 -15   2   4       58.56       52.20     24.58 o 
 -14   2   4       97.79       88.07     25.73 o 
 -13   2   4      594.56      466.40     32.79 o 
 -12   2   4      841.33      737.34     35.51 o 
 -11   2   4       15.29      -17.45     16.80 o 
 -10   2   4      704.73      618.50     29.17 o 
  -9   2   4     1540.79     1504.91     30.92 o 
  -8   2   4     5882.90     5930.22     62.48 o 
  -7   2   4     3336.75     3280.19     41.14 o 
  -6   2   4     2292.42     2289.51     28.23 o 
  -5   2   4     4347.59     4571.02     44.10 o 
  -4   2   4    29355.70    29182.93    179.60 o 
  -3   2   4     5341.89     5590.69     42.35 o 
  -2   2   4    10662.39    11225.59     84.47 o 
  -1   2   4     2759.94     3063.91     30.58 o 
   0   2   4    10289.10    10632.29     80.30 o 
   1   2   4    19416.29    19498.87    137.05 o 
   2   2   4    10941.48    10777.52    110.88 o 
   3   2   4     5973.68     5935.50     54.02 o 
   4   2   4     3245.27     3252.21     46.97 o 
   5   2   4     2224.59     2027.56     31.38 o 
   6   2   4    14474.13    14564.89    138.66 o 
   7   2   4     1152.68     1070.37     31.82 o 
   8   2   4       17.59      -10.73     13.17 o 
   9   2   4      572.35      495.32     34.54 o 
  10   2   4     3109.21     3334.27    144.08 o 
  11   2   4      741.43      610.05     41.14 o 
  12   2   4     1160.10     1144.12     63.61 o 
  13   2   4      139.88      113.21     32.08 o 
  14   2   4       35.28       17.38     26.28 o 
 -15   3   4      297.79      266.02     35.38 o 
 -14   3   4     1345.24     1324.06     49.04 o 
 -13   3   4       82.30      110.65     25.21 o 
 -12   3   4       75.25       53.76     21.90 o 
 -11   3   4     1195.83     1100.45     39.54 o 
 -10   3   4      940.82      990.52     48.88 o 
  -9   3   4     1308.18     1359.21     37.91 o 
  -8   3   4      331.16      264.83     26.33 o 
  -7   3   4     1214.02     1180.35     21.14 o 
  -6   3   4     4920.85     4845.79     68.77 o 
  -5   3   4      222.27      278.18     14.90 o 
  -4   3   4     7559.57     7946.64    112.96 o 
  -3   3   4      890.28      953.39     14.17 o 
  -2   3   4     5216.53     5389.21     82.80 o 
  -1   3   4       18.55       30.24      7.73 o 
   0   3   4     1215.37     1178.33     20.37 o 
   1   3   4     5479.44     5395.05     49.60 o 
   2   3   4     9882.83    10697.33     85.22 o 
   3   3   4     2350.83     2283.57     30.56 o 
   4   3   4     1175.13     1080.35     22.32 o 
   5   3   4     1178.71     1097.05     29.65 o 
   6   3   4     6090.56     5928.72     62.68 o 
   7   3   4     1154.95     1228.88     34.72 o 
   8   3   4     4728.98     4707.59     79.16 o 
   9   3   4      520.63      498.94     30.13 o 
  10   3   4       62.95      139.05     28.34 o 
  11   3   4      187.37      160.98     31.29 o 
  12   3   4     1182.57     1153.66     54.16 o 
  13   3   4      330.32      291.35     39.80 o 
  14   3   4        2.92        1.35     27.67 o 
 -15   4   4       18.94       -0.74     23.31 o 
 -14   4   4        9.64       -4.08     21.71 o 
 -13   4   4     1261.62     1171.76     72.72 o 
 -12   4   4      126.73       66.02     31.16 o 
 -11   4   4       10.50      -26.03     17.35 o 
 -10   4   4     1887.18     1820.59     46.98 o 
  -9   4   4      750.71      795.62     28.06 o 
  -8   4   4      572.20      573.20     23.42 o 
  -7   4   4     2089.61     2023.32     36.08 o 
  -6   4   4      408.21      436.56     19.55 o 
  -5   4   4     5524.64     5484.44     57.22 o 
  -4   4   4     2029.62     2057.35     30.19 o 
  -3   4   4    21441.90    21607.70    189.95 o 
  -2   4   4      331.47      337.25     12.57 o 
  -1   4   4       30.40       44.32      7.55 o 
   0   4   4     1434.10     1605.48     27.46 o 
   1   4   4     6482.46     6232.15     58.49 o 
   2   4   4      117.17      173.86     13.06 o 
   3   4   4      223.25      228.82     13.50 o 
   4   4   4     3612.54     3895.53     45.56 o 
   5   4   4     1902.30     1912.15     32.06 o 
   6   4   4      375.69      343.34     17.99 o 
   7   4   4     1749.93     1752.50     42.05 o 
   8   4   4       63.80       76.94     20.77 o 
   9   4   4     1455.97     1538.58     77.33 o 
  10   4   4      254.42      249.55     26.93 o 
  11   4   4      963.60      990.18     41.26 o 
  12   4   4       66.10       89.43     29.33 o 
  13   4   4       13.74       35.71     27.84 o 
 -14   5   4      286.80      322.71     34.33 o 
 -13   5   4      922.68      990.34     43.11 o 
 -12   5   4      954.07     1045.69     42.44 o 
 -11   5   4      100.00       89.29     18.91 o 
 -10   5   4     2419.14     2566.47     48.81 o 
  -9   5   4        2.20        6.94     15.03 o 
  -8   5   4      368.54      389.81     22.34 o 
  -7   5   4     3030.56     2945.96     45.48 o 
  -6   5   4     6131.92     6154.59    144.24 o 
  -5   5   4       64.23       17.37     12.43 o 
  -4   5   4      403.49      356.32     12.78 o 
  -3   5   4      990.54      956.71     35.92 o 
  -2   5   4     5318.25     5366.65     67.66 o 
  -1   5   4       75.65       65.17      9.65 o 
   0   5   4     2709.66     3013.25     42.38 o 
   1   5   4     3132.85     3003.70     39.31 o 
   2   5   4     4848.77     4610.18     51.27 o 
   3   5   4      491.66      542.65     21.87 o 
   4   5   4     4170.50     4341.30     50.65 o 
   5   5   4     1642.60     1639.41     39.90 o 
   6   5   4        1.00      -18.52     17.76 o 
   7   5   4     1802.43     1719.66     53.82 o 
   8   5   4     2662.45     2615.60    102.06 o 
   9   5   4      246.43      260.09     33.23 o 
  10   5   4        2.36      -23.39     18.18 o 
  11   5   4      438.09      495.12     35.73 o 
  12   5   4     1414.56     1517.47     51.22 o 
  13   5   4       15.03       17.27     28.79 o 
 -14   6   4        5.60      -22.26     29.56 o 
 -13   6   4      316.18      327.05     43.53 o 
 -12   6   4      611.95      590.84     48.36 o 
 -11   6   4      320.65      318.68     31.81 o 
 -10   6   4       26.22       36.90     22.59 o 
  -9   6   4     3983.07     3792.31     76.78 o 
  -8   6   4      495.56      521.44     31.53 o 
  -7   6   4     2245.48     2392.07     91.75 o 
  -6   6   4      147.04      182.11     17.04 o 
  -5   6   4     1043.47     1005.17     26.11 o 
  -4   6   4      378.96      366.01     18.00 o 
  -3   6   4     1993.01     2005.13     32.16 o 
  -2   6   4      274.51      221.49     13.96 o 
  -1   6   4      848.49      767.45     20.77 o 
   0   6   4     2694.39     2703.16     38.53 o 
   1   6   4     9795.69    10170.48     91.00 o 
   2   6   4     2662.28     2606.54     39.15 o 
   3   6   4     2458.08     2417.92     38.00 o 
   4   6   4       45.53       75.83     29.33 o 
   5   6   4     3567.63     3590.56     61.27 o 
   6   6   4      391.85      410.79     27.38 o 
   7   6   4      466.62      426.33     28.35 o 
   8   6   4       63.17       24.37     18.63 o 
   9   6   4      474.08      438.05     32.55 o 
  10   6   4      132.10       80.38     23.07 o 
  11   6   4      633.50      614.77     37.87 o 
  12   6   4      207.63      283.17     34.11 o 
 -13   7   4       11.15      -33.90     24.19 o 
 -12   7   4      216.81      215.47     31.26 o 
 -11   7   4      204.17      204.28     30.11 o 
 -10   7   4     1236.21     1246.58     66.04 o 
  -9   7   4       82.42       68.92     23.47 o 
  -8   7   4      855.20      811.40     50.07 o 
  -7   7   4        2.16      -25.94     17.30 o 
  -6   7   4     1358.49     1306.42     41.68 o 
  -5   7   4     2324.73     2289.01     51.19 o 
  -4   7   4        2.10      -12.11     15.85 o 
  -3   7   4      576.50      500.19     28.79 o 
  -2   7   4      700.29      667.15     29.30 o 
  -1   7   4      159.23      165.22     19.67 o 
   0   7   4        8.93       -6.99     12.46 o 
   1   7   4      711.43      752.51     24.58 o 
   2   7   4      385.59      350.09     19.99 o 
   3   7   4        5.18       -6.53     14.81 o 
   4   7   4     2387.99     2543.47     52.03 o 
   5   7   4      172.30      174.10     21.30 o 
   6   7   4        3.57      -21.69     15.42 o 
   7   7   4     1146.81     1123.37     39.47 o 
   8   7   4      642.97      591.83     32.97 o 
   9   7   4       43.79       25.98     21.44 o 
  10   7   4        0.47      -10.69     19.95 o 
  11   7   4      265.87      349.28     38.25 o 
 -12   8   4      859.50      863.30     54.09 o 
 -11   8   4        0.02      -34.98     23.32 o 
 -10   8   4       17.67      -31.23     20.82 o 
  -9   8   4      124.68      105.95     26.07 o 
  -8   8   4     1056.61      968.93     42.11 o 
  -7   8   4      299.31      346.74     30.81 o 
  -6   8   4      393.91      468.12     31.93 o 
  -5   8   4     1190.92     1275.77     42.89 o 
  -4   8   4      926.79      973.40     48.53 o 
  -3   8   4     2092.07     2140.44     67.10 o 
  -2   8   4      832.16      912.83     35.15 o 
  -1   8   4       71.38       79.11     19.51 o 
   0   8   4     4785.82     4871.94     86.77 o 
   1   8   4       68.18       36.37     22.51 o 
   2   8   4     3303.64     3174.99     75.79 o 
   3   8   4      300.23      349.35     33.49 o 
   4   8   4        0.70      -18.70     19.68 o 
   5   8   4      448.03      461.10     36.71 o 
   6   8   4      315.37      308.02     34.95 o 
   7   8   4      298.42      344.35     37.43 o 
   8   8   4       13.29        3.90     25.09 o 
   9   8   4       80.65       82.72     31.44 o 
  10   8   4       50.64       73.98     30.83 o 
 -11   9   4        1.05      -35.81     23.88 o 
 -10   9   4        0.16      -32.41     21.61 o 
  -9   9   4        9.92      -31.95     21.30 o 
  -8   9   4        0.43      -26.25     20.75 o 
  -7   9   4      810.58      807.11     39.76 o 
  -6   9   4       34.75       18.76     21.07 o 
  -5   9   4     1607.28     1619.41     49.55 o 
  -4   9   4       14.76       24.89     20.44 o 
  -3   9   4        0.89       -0.62     24.48 o 
  -2   9   4      623.95      567.90     31.95 o 
  -1   9   4      349.95      348.99     24.65 o 
   0   9   4      139.61      101.34     21.79 o 
   1   9   4       12.83      -24.14     16.09 o 
   2   9   4       60.41       67.07     24.17 o 
   3   9   4      594.77      556.11     41.37 o 
   4   9   4      114.66      109.71     28.15 o 
   5   9   4      300.23      273.92     36.34 o 
   6   9   4       42.00       50.97     28.09 o 
   7   9   4     1342.72     1498.73     61.36 o 
   8   9   4       33.51       41.47     42.65 o 
   9   9   4      909.66      958.28     78.15 o 
  -9  10   4       37.55       19.38     26.49 o 
  -8  10   4      325.12      400.34     37.16 o 
  -7  10   4       14.38       13.75     22.60 o 
  -6  10   4       64.78       73.96     25.29 o 
  -5  10   4      107.75      146.90     26.33 o 
  -4  10   4      903.86      918.99     40.61 o 
  -3  10   4       96.65      155.22     25.63 o 
  -2  10   4      211.95      198.52     31.45 o 
  -1  10   4       67.88       41.32     22.24 o 
   0  10   4      367.38      381.08     31.83 o 
   1  10   4        0.48        6.85     19.77 o 
   2  10   4     1269.00     1361.04     83.98 o 
   3  10   4       14.16      -22.51     31.88 o 
   4  10   4      102.94      134.23     46.19 o 
   5  10   4        9.36      -38.37     36.90 o 
   6  10   4      386.87      405.27     63.46 o 
   7  10   4       13.51       47.67     42.50 o 
   8  10   4       12.72        4.72     38.82 o 
  -7  11   4      350.09      418.90     46.49 o 
  -6  11   4      223.88      319.62     78.07 o 
  -5  11   4      368.90      416.05     43.93 o 
  -4  11   4      355.75      343.32     41.55 o 
  -3  11   4        0.57      -47.97     35.49 o 
  -2  11   4        3.33        0.04     26.96 o 
  -1  11   4       74.34       19.27     27.72 o 
   0  11   4       31.26       45.47     29.60 o 
   1  11   4        0.02       25.47     27.32 o 
   2  11   4      103.20      112.23     33.54 o 
   3  11   4      312.79      282.04     58.15 o 
   4  11   4       83.42       72.24     47.52 o 
   5  11   4       23.98        7.89     33.17 o 
  -2  12   4      168.36      165.88     36.78 o 
  -1  12   4      202.80      233.30     45.94 o 
   0  12   4      428.14      489.67     47.79 o 
   1  12   4      306.64      426.67     66.78 o 
 -15   0   5      224.52      228.24     54.83 o 
 -13   0   5      120.07      106.70     38.37 o 
 -11   0   5     8055.25     8092.69    209.13 o 
  -9   0   5     4678.84     4745.10     80.65 o 
  -7   0   5     2393.96     2761.95     53.80 o 
  -5   0   5    21244.72    21841.85    220.89 o 
  -3   0   5    45383.41    44490.03    416.79 o 
  -1   0   5    29319.57    30253.99    368.19 o 
   1   0   5    20320.73    21746.04    173.76 o 
   3   0   5    77753.85    72621.89   1073.56 o 
   5   0   5    19327.02    19172.75    291.78 o 
   7   0   5     2514.25     2512.50     82.06 o 
   9   0   5      810.56      862.12     58.67 o 
  11   0   5     1523.06     1450.55     79.99 o 
  13   0   5     1807.54     1539.69     89.14 o 
 -16   1   5      274.00      304.88     40.69 o 
 -15   1   5      186.86      203.40     36.79 o 
 -14   1   5      131.88       75.35     23.72 o 
 -13   1   5      136.04      126.88     23.32 o 
 -12   1   5     1472.49     1412.33     43.62 o 
 -11   1   5       21.92       56.31     16.72 o 
 -10   1   5      240.70      267.28     19.52 o 
  -9   1   5     1568.28     1659.60     34.28 o 
  -8   1   5     5672.18     5781.75     61.83 o 
  -7   1   5     2255.25     2144.97     33.07 o 
  -6   1   5     3102.50     2976.23     37.12 o 
  -5   1   5     3333.59     3573.62     39.07 o 
  -4   1   5    27607.61    27326.80    188.64 o 
  -3   1   5     1087.52     1103.50     17.83 o 
  -2   1   5    23081.88    22421.70    251.50 o 
  -1   1   5     9228.28     9312.38     71.03 o 
   0   1   5     1010.66     1016.77     14.05 o 
   1   1   5    13491.03    13255.96     97.09 o 
   2   1   5     2862.75     2887.69     28.90 o 
   3   1   5        5.54        5.07      9.07 o 
   4   1   5     1810.87     1936.73     29.29 o 
   5   1   5      346.25      360.63     19.01 o 
   6   1   5     4030.05     4224.96     59.49 o 
   7   1   5      215.53      222.61     27.45 o 
   8   1   5      416.65      425.30     30.82 o 
   9   1   5      151.32      145.98     56.38 o 
  10   1   5     3793.40     3996.03     87.09 o 
  11   1   5       41.76       29.14     22.71 o 
  12   1   5      753.53      757.81     45.60 o 
  13   1   5      137.47      118.21     31.97 o 
  14   1   5      273.48      348.46     42.58 o 
 -16   2   5       38.53       51.03     32.06 o 
 -15   2   5      740.03      740.01     40.05 o 
 -14   2   5      426.41      391.02     39.86 o 
 -13   2   5      165.31      183.58     26.40 o 
 -12   2   5      275.13      241.69     33.90 o 
 -11   2   5     2668.62     2518.25     54.44 o 
 -10   2   5     4904.11     4749.73    112.92 o 
  -9   2   5     1063.56     1111.56     27.29 o 
  -8   2   5      112.05       96.29     13.51 o 
  -7   2   5     3867.51     3866.25     45.59 o 
  -6   2   5     2780.57     3067.00     37.34 o 
  -5   2   5     2293.36     2413.20     27.28 o 
  -4   2   5     1513.08     1507.69     19.67 o 
  -3   2   5      136.59       98.86     13.92 o 
  -2   2   5      459.59      521.50     21.82 o 
  -1   2   5    34060.70    34030.21    328.96 o 
   0   2   5    15301.76    15772.98    114.36 o 
   1   2   5       74.03       76.05      6.55 o 
   2   2   5     8620.60     8613.39     70.79 o 
   3   2   5    11761.62    11111.47     89.19 o 
   4   2   5     7577.80     7574.01     68.96 o 
   5   2   5     2996.95     2949.26     39.84 o 
   6   2   5        1.75        6.70     10.49 o 
   7   2   5     4157.96     4063.05     61.82 o 
   8   2   5       92.89       82.22     16.83 o 
   9   2   5     3205.09     3296.78     75.35 o 
  10   2   5      262.79      279.57     34.32 o 
  11   2   5      116.43      155.51     30.47 o 
  12   2   5      610.20      601.90    111.61 o 
  13   2   5      356.86      329.55     59.15 o 
  14   2   5      121.79      123.20     33.39 o 
 -15   3   5        7.62      -27.03     21.39 o 
 -14   3   5       49.80       23.97     23.91 o 
 -13   3   5      783.88      781.96     37.48 o 
 -12   3   5      962.03      958.38     39.06 o 
 -11   3   5      804.85      698.78     36.83 o 
 -10   3   5      129.04      125.09     24.89 o 
  -9   3   5      569.69      545.95     35.78 o 
  -8   3   5     1246.14     1133.13     86.06 o 
  -7   3   5     5289.02     5563.31     51.07 o 
  -6   3   5     1259.73     1262.54     24.00 o 
  -5   3   5    13957.32    14496.02    107.51 o 
  -4   3   5     7251.17     7713.36    100.08 o 
  -3   3   5    17444.98    16211.40    175.46 o 
  -2   3   5    10942.04    10707.17     85.16 o 
  -1   3   5     2222.83     2129.73     27.53 o 
   0   3   5       28.31       29.29      8.23 o 
   1   3   5     4080.92     3844.31     40.04 o 
   2   3   5     5975.00     5806.79     54.81 o 
   3   3   5     1668.27     1851.85     28.31 o 
   4   3   5     3290.00     3218.62     40.28 o 
   5   3   5      820.87      812.08     22.03 o 
   6   3   5      480.28      447.15     19.57 o 
   7   3   5     2578.51     2569.10     49.09 o 
   8   3   5      511.08      465.06     42.20 o 
   9   3   5     2496.58     2727.69     57.30 o 
  10   3   5     1881.68     1790.78     69.48 o 
  11   3   5     1573.83     1604.91     62.50 o 
  12   3   5      826.87      897.65     49.31 o 
  13   3   5        4.66       -1.30     26.19 o 
  14   3   5        0.26      -33.92     27.40 o 
 -15   4   5        3.52      -29.76     19.84 o 
 -14   4   5      843.09      826.14     41.64 o 
 -13   4   5      991.70      987.80     42.29 o 
 -12   4   5        0.86      -28.93     19.29 o 
 -11   4   5     1344.93     1269.76     42.72 o 
 -10   4   5      429.28      433.91     29.14 o 
  -9   4   5     1204.10     1139.22     31.20 o 
  -8   4   5       11.65       16.11     12.72 o 
  -7   4   5      373.19      405.12     20.01 o 
  -6   4   5     6633.91     6570.91    127.73 o 
  -5   4   5     1361.45     1704.37     28.90 o 
  -4   4   5       14.43       44.20     13.93 o 
  -3   4   5     1083.65     1076.46     19.65 o 
  -2   4   5    16035.47    15888.79    266.79 o 
  -1   4   5        6.20       -2.66      5.55 o 
   0   4   5      835.58      881.92     20.66 o 
   1   4   5      819.24     1117.18     23.92 o 
   2   4   5     2502.89     2724.87     38.99 o 
   3   4   5    10245.02    10286.47     88.23 o 
   4   4   5     2065.05     2015.73     32.63 o 
   5   4   5     3467.68     3562.43     45.82 o 
   6   4   5      573.89      590.99     21.72 o 
   7   4   5     1242.68     1164.34     36.25 o 
   8   4   5     6760.28     6756.83     91.43 o 
   9   4   5      105.16       96.90     22.03 o 
  10   4   5      403.45      428.84     41.68 o 
  11   4   5       67.35       77.63     23.81 o 
  12   4   5      737.82      700.95     47.01 o 
  13   4   5      107.14       82.22     31.36 o 
 -15   5   5       65.77       54.17     33.92 o 
 -14   5   5       13.43       -2.66     31.50 o 
 -13   5   5     1205.04     1196.12     98.44 o 
 -12   5   5      390.99      486.06     34.85 o 
 -11   5   5      106.38       99.11     23.42 o 
 -10   5   5       22.20       28.58     16.70 o 
  -9   5   5     4038.35     4030.64     87.22 o 
  -8   5   5        0.19        9.34     15.39 o 
  -7   5   5     9032.02     9072.93    221.93 o 
  -6   5   5     1810.12     1883.90     36.07 o 
  -5   5   5      203.28      171.91     13.84 o 
  -4   5   5        1.49       -8.04     14.00 o 
  -3   5   5     9244.10     9035.04     78.76 o 
  -2   5   5     4917.83     4975.13     51.05 o 
  -1   5   5        2.64       -4.87      7.40 o 
   0   5   5      298.74      304.53     16.68 o 
   1   5   5     9669.05     9899.03     86.69 o 
   2   5   5     1248.40     1171.24     25.72 o 
   3   5   5     2883.13     2825.19     44.67 o 
   4   5   5        0.16       -2.16     10.58 o 
   5   5   5     1074.14     1040.38     26.38 o 
   6   5   5      295.77      247.64     24.00 o 
   7   5   5      384.17      361.55     25.94 o 
   8   5   5        1.03      -12.83     17.31 o 
   9   5   5      312.58      361.49     29.40 o 
  10   5   5      179.08      181.69     26.60 o 
  11   5   5      906.90      923.28     41.27 o 
  12   5   5       52.13        6.32     22.73 o 
  13   5   5       11.90      -23.02     27.24 o 
 -14   6   5       74.52       60.80     53.39 o 
 -13   6   5      480.57      595.99     97.04 o 
 -12   6   5      427.50      452.96     48.11 o 
 -11   6   5        0.03      -30.15     20.10 o 
 -10   6   5     1982.48     2023.03     54.61 o 
  -9   6   5       35.36       48.82     21.43 o 
  -8   6   5      120.34       83.42     24.74 o 
  -7   6   5      262.87      266.35     24.99 o 
  -6   6   5     1177.39     1103.09     39.20 o 
  -5   6   5      572.80      542.62     27.40 o 
  -4   6   5      478.40      505.51     28.43 o 
  -3   6   5       49.04       29.94     14.62 o 
  -2   6   5     1011.97     1022.98     35.74 o 
  -1   6   5     1461.42     1418.21     25.95 o 
   0   6   5     1489.95     1545.92     29.45 o 
   1   6   5     1161.48     1221.68     34.57 o 
   2   6   5     2680.43     2667.45     40.36 o 
   3   6   5      819.60      894.40     24.92 o 
   4   6   5     9798.41    10034.60    113.08 o 
   5   6   5       33.94       26.52     17.02 o 
   6   6   5       53.63       75.40     18.88 o 
   7   6   5      607.29      576.18     31.21 o 
   8   6   5      840.79      775.16     35.12 o 
   9   6   5       54.38       10.29     19.82 o 
  10   6   5       20.89        8.45     20.31 o 
  11   6   5        8.79        8.20     22.65 o 
  12   6   5      470.17      554.62     40.33 o 
 -13   7   5      558.08      634.50     74.13 o 
 -12   7   5       62.28      -11.89     23.13 o 
 -11   7   5       91.27       63.03     25.40 o 
 -10   7   5       29.75        8.17     21.44 o 
  -9   7   5     1301.33     1248.68     45.07 o 
  -8   7   5     2426.98     2541.48    115.17 o 
  -7   7   5       87.07       37.66     19.98 o 
  -6   7   5     1414.88     1434.59     52.77 o 
  -5   7   5      463.87      435.96     28.04 o 
  -4   7   5      252.10      276.34     24.00 o 
  -3   7   5     7084.35     7198.42    154.99 o 
  -2   7   5      902.40      818.76     31.39 o 
  -1   7   5      346.22      342.62     23.53 o 
   0   7   5     2301.92     2257.76     41.30 o 
   1   7   5     3187.42     3167.94     59.75 o 
   2   7   5     1055.89     1027.57     40.65 o 
   3   7   5      264.66      302.68     23.53 o 
   4   7   5       50.96       81.46     18.94 o 
   5   7   5      827.14      786.05     33.39 o 
   6   7   5      135.87      125.53     21.55 o 
   7   7   5      144.57      133.17     23.38 o 
   8   7   5       15.25       18.96     20.59 o 
   9   7   5       84.52       34.01     22.22 o 
  10   7   5       16.21        4.27     22.44 o 
  11   7   5      429.14      496.21     38.93 o 
 -12   8   5       34.63        6.71     24.92 o 
 -11   8   5        0.43      -34.02     22.68 o 
 -10   8   5       35.05      -27.74     21.51 o 
  -9   8   5      164.14      180.38     33.42 o 
  -8   8   5       72.35       58.59     23.51 o 
  -7   8   5      261.85      256.56     27.87 o 
  -6   8   5      378.54      367.60     31.51 o 
  -5   8   5     1935.01     1885.76     49.74 o 
  -4   8   5       34.14       33.26     18.78 o 
  -3   8   5      748.92      771.62     34.23 o 
  -2   8   5      897.91      740.13     33.57 o 
  -1   8   5     2004.43     2001.78     59.55 o 
   0   8   5      261.02      269.75     21.75 o 
   1   8   5       28.11       12.59     22.64 o 
   2   8   5      204.98      291.99     32.55 o 
   3   8   5      182.28      221.32     30.11 o 
   4   8   5       30.73       43.23     24.75 o 
   5   8   5      151.69      237.22     45.20 o 
   6   8   5       18.78       18.04     25.49 o 
   7   8   5     1046.37     1161.83     74.01 o 
   8   8   5      755.23      687.95     46.07 o 
   9   8   5      768.29      844.83     50.35 o 
  10   8   5       44.35      -19.41     26.61 o 
 -11   9   5       61.45       16.58     26.30 o 
 -10   9   5        1.11      -36.12     24.08 o 
  -9   9   5        6.29      -24.33     25.09 o 
  -8   9   5      784.15      830.08     41.06 o 
  -7   9   5      126.23      135.15     25.74 o 
  -6   9   5      175.09      178.15     26.11 o 
  -5   9   5      495.32      491.14     34.92 o 
  -4   9   5     1099.13     1169.24     45.33 o 
  -3   9   5       33.50       23.06     27.91 o 
  -2   9   5      980.87     1041.39     38.11 o 
  -1   9   5      246.93      269.50     23.08 o 
   0   9   5        2.61      -25.56     17.04 o 
   1   9   5       80.75       70.26     21.70 o 
   2   9   5      605.84      594.22     40.91 o 
   3   9   5       21.28      -23.38     23.73 o 
   4   9   5       79.84       89.71     28.36 o 
   5   9   5       79.77       94.45     28.87 o 
   6   9   5      512.88      582.97     98.96 o 
   7   9   5       77.69      138.97     34.62 o 
   8   9   5      146.95      126.70     36.71 o 
   9   9   5       80.63       87.06     51.54 o 
  -9  10   5        4.10      -32.08     33.31 o 
  -8  10   5        3.53      -18.16     22.81 o 
  -7  10   5      749.52      749.20     41.62 o 
  -6  10   5        1.51        4.63     22.40 o 
  -5  10   5      361.02      328.71     46.01 o 
  -4  10   5        2.01      -17.52     20.77 o 
  -3  10   5       39.70       22.93     20.28 o 
  -2  10   5        1.20      -30.10     21.96 o 
  -1  10   5      775.41      828.82     44.81 o 
   0  10   5      130.59      130.49     25.79 o 
   1  10   5      402.35      423.57     34.09 o 
   2  10   5       24.69       29.44     27.23 o 
   3  10   5      258.44      273.85     54.68 o 
   4  10   5       95.15       45.97     41.55 o 
   5  10   5        5.53        3.25     38.96 o 
   6  10   5      244.87      326.90     60.07 o 
   7  10   5      278.81      344.32     59.40 o 
  -7  11   5       15.55      -13.97     23.80 o 
  -6  11   5      187.70      240.96     30.77 o 
  -5  11   5        0.50       17.18     29.56 o 
  -4  11   5       61.85       70.68     38.82 o 
  -3  11   5      102.84      111.80     44.57 o 
  -2  11   5        0.97        8.40     27.29 o 
  -1  11   5        2.42        5.23     27.53 o 
   0  11   5      598.91      676.61     48.87 o 
   1  11   5        4.50        1.55     41.18 o 
   2  11   5      653.63      642.07     68.26 o 
   3  11   5       23.11      -40.73     40.36 o 
   4  11   5        0.18      -21.40     38.89 o 
   5  11   5       84.27       82.80     47.45 o 
  -2  12   5      175.21      202.86     57.04 o 
  -1  12   5      184.46      249.79     59.33 o 
   0  12   5       36.49       45.68     47.67 o 
 -16   0   6      466.57      460.84     66.56 o 
 -14   0   6       92.93        3.03     36.23 o 
 -12   0   6     3091.83     3145.67     74.90 o 
 -10   0   6        1.90      -25.29     16.86 o 
  -8   0   6     6463.98     6459.88     94.89 o 
  -6   0   6     5505.47     5964.89     82.62 o 
  -4   0   6    13277.78    14300.97    152.81 o 
  -2   0   6      724.47      807.24     51.25 o 
   0   0   6      623.74      769.45     33.20 o 
   2   0   6    20589.91    19795.41    163.36 o 
   4   0   6     3173.31     3559.62     63.94 o 
   6   0   6    17822.36    19056.01    301.89 o 
   8   0   6      792.68      664.80     50.25 o 
  10   0   6     3059.29     3040.35    108.18 o 
  12   0   6      292.41      268.31     52.47 o 
  14   0   6      515.62      516.26     68.41 o 
 -16   1   6        0.17        8.75     29.70 o 
 -15   1   6      303.31      237.03     37.95 o 
 -14   1   6        1.00      -27.65     18.43 o 
 -13   1   6       22.98       -3.57     18.83 o 
 -12   1   6      478.13      495.77     31.73 o 
 -11   1   6     6390.10     6036.66     72.53 o 
 -10   1   6     2174.42     2043.73     40.74 o 
  -9   1   6     2798.41     2775.46     42.54 o 
  -8   1   6      811.78      771.73     23.14 o 
  -7   1   6     2727.94     2593.38     36.81 o 
  -6   1   6      537.21      539.45     17.41 o 
  -5   1   6    15813.65    15943.38    120.36 o 
  -4   1   6     1229.18     1038.08     19.83 o 
  -3   1   6     1103.34      983.30     17.76 o 
  -2   1   6     2548.37     2495.51     28.09 o 
  -1   1   6    22302.22    22338.34    181.51 o 
   0   1   6    22496.32    22745.12    206.44 o 
   1   1   6     1855.41     1789.33     21.48 o 
   2   1   6     1467.14     1588.25     31.45 o 
   3   1   6    10699.39    10943.55     88.72 o 
   4   1   6     4785.37     5324.65     49.64 o 
   5   1   6    12976.23    12239.21    103.32 o 
   6   1   6      565.14      476.39     21.93 o 
   7   1   6      431.81      434.03     30.20 o 
   8   1   6      832.95      816.06     38.62 o 
   9   1   6     2549.72     2493.33     66.10 o 
  10   1   6      384.34      432.02     39.00 o 
  11   1   6        7.99      -33.09     22.06 o 
  12   1   6      572.82      603.07     43.83 o 
  13   1   6      518.25      496.10     45.67 o 
  14   1   6      210.50      178.71     36.49 o 
 -16   2   6      454.77      544.39     54.83 o 
 -15   2   6      102.22       95.12     27.23 o 
 -14   2   6      281.06      283.01     31.57 o 
 -13   2   6      271.52      265.08     29.11 o 
 -12   2   6     4285.68     4501.18     77.16 o 
 -11   2   6      142.75      130.36     22.91 o 
 -10   2   6      750.84      717.63     30.90 o 
  -9   2   6       23.65       -8.14     10.92 o 
  -8   2   6     2813.19     2974.53     41.24 o 
  -7   2   6     7031.75     7293.72     83.99 o 
  -6   2   6      283.55      306.76     15.50 o 
  -5   2   6        6.98      -10.36      6.91 o 
  -4   2   6    16697.59    17496.22    169.98 o 
  -3   2   6     7621.25     7380.41    100.43 o 
  -2   2   6    55618.41    53535.08   1057.80 o 
  -1   2   6      180.96      149.68      7.99 o 
   0   2   6     3828.97     3884.91     34.91 o 
   1   2   6    12050.55    12776.10    122.20 o 
   2   2   6     7362.27     7858.73     61.37 o 
   3   2   6      267.19      238.47     13.32 o 
   4   2   6       21.10        8.75     12.04 o 
   5   2   6     1173.86     1258.20     29.12 o 
   6   2   6     1301.75     1256.87     27.99 o 
   7   2   6      938.06      980.57     31.37 o 
   8   2   6        3.02        1.76     15.86 o 
   9   2   6      130.60      147.99     28.98 o 
  10   2   6     2933.34     2918.51     75.98 o 
  11   2   6      647.25      744.28     44.14 o 
  12   2   6     1780.67     1654.19     62.98 o 
  13   2   6      121.56       81.70     33.76 o 
 -16   3   6      175.26      154.36     32.96 o 
 -15   3   6      122.33      114.33     28.23 o 
 -14   3   6     1178.48     1122.36     44.50 o 
 -13   3   6        2.34       -5.61     19.19 o 
 -12   3   6        3.52        8.05     26.47 o 
 -11   3   6      521.89      499.60     30.74 o 
 -10   3   6     1445.28     1415.41     40.27 o 
  -9   3   6      384.10      353.37     23.53 o 
  -8   3   6        4.12       -0.97     11.27 o 
  -7   3   6     1308.71     1281.46     22.60 o 
  -6   3   6    11996.02    11868.02    142.05 o 
  -5   3   6     6111.72     6232.87     53.98 o 
  -4   3   6     1013.53     1088.14     18.85 o 
  -3   3   6      188.11      135.94      6.93 o 
  -2   3   6     8876.52     8893.99     74.33 o 
  -1   3   6     8340.65     7965.97     68.24 o 
   0   3   6    10067.65    10134.27     81.67 o 
   1   3   6      683.19      705.32     17.30 o 
   2   3   6      215.14      216.09     12.41 o 
   3   3   6     7849.97     7811.15     71.12 o 
   4   3   6     5024.25     4967.00     54.02 o 
   5   3   6      424.31      448.75     18.60 o 
   6   3   6      185.24      165.65     15.30 o 
   7   3   6      531.39      464.02     21.80 o 
   8   3   6     3531.48     3458.59     61.63 o 
   9   3   6     2654.02     2749.03     60.94 o 
  10   3   6      375.08      380.12     61.88 o 
  11   3   6      256.37      239.02     34.75 o 
  12   3   6       95.54       89.45     29.85 o 
  13   3   6       67.48       28.91     29.29 o 
 -15   4   6       34.48       -8.70     23.23 o 
 -14   4   6      299.75      301.40     45.91 o 
 -13   4   6      700.38      728.32     38.48 o 
 -12   4   6       87.52       52.84     20.79 o 
 -11   4   6     1766.95     1911.64     56.31 o 
 -10   4   6      241.82      235.30     24.46 o 
  -9   4   6      218.05      224.44     19.09 o 
  -8   4   6       12.37      -18.23     12.15 o 
  -7   4   6     4749.72     4991.15     59.02 o 
  -6   4   6      276.57      258.75     11.29 o 
  -5   4   6     3240.47     3117.65     43.15 o 
  -4   4   6     1461.27     1471.42     35.10 o 
  -3   4   6     1862.67     1816.32     42.36 o 
  -2   4   6      363.09      404.77     19.10 o 
  -1   4   6     1717.53     1658.65     31.81 o 
   0   4   6     2177.70     2482.53     35.78 o 
   1   4   6     1800.47     1945.88     29.64 o 
   2   4   6     2051.64     1996.17     31.24 o 
   3   4   6     4170.46     4403.81     50.26 o 
   4   4   6      240.47      229.57     15.50 o 
   5   4   6     3263.23     3322.71     45.37 o 
   6   4   6     1317.59     1227.99     33.97 o 
   7   4   6     1890.63     1767.23     43.64 o 
   8   4   6       12.75       27.90     17.69 o 
   9   4   6     1376.17     1396.40     43.16 o 
  10   4   6      212.00      191.36     25.76 o 
  11   4   6     1081.26     1029.11     41.72 o 
  12   4   6       53.56        8.45     28.45 o 
  13   4   6       91.89       54.56     29.52 o 
 -15   5   6      104.99       24.39     63.02 o 
 -14   5   6      405.40      407.10     46.24 o 
 -13   5   6      878.29      834.94     53.53 o 
 -12   5   6      194.56      157.97     36.25 o 
 -11   5   6      129.62       76.15     29.34 o 
 -10   5   6     4227.73     3968.62    125.15 o 
  -9   5   6     1260.97     1240.32     33.05 o 
  -8   5   6      175.95      173.58     17.41 o 
  -7   5   6       70.15       72.59     14.72 o 
  -6   5   6     6359.10     6418.78    155.64 o 
  -5   5   6        1.51        3.82      9.31 o 
  -4   5   6     3888.79     4125.38     71.63 o 
  -3   5   6       85.31       86.63      8.79 o 
  -2   5   6     5951.17     5512.85    110.85 o 
  -1   5   6     4274.81     3920.76     41.73 o 
   0   5   6    16384.94    17418.48    136.06 o 
   1   5   6     2330.53     2239.83     34.57 o 
   2   5   6       70.11       53.08     11.61 o 
   3   5   6     1297.05     1310.36     31.47 o 
   4   5   6     7754.23     7842.19     77.67 o 
   5   5   6     1999.80     2065.03     36.84 o 
   6   5   6     1107.05     1094.13     36.09 o 
   7   5   6        9.56       -8.86     17.01 o 
   8   5   6     1981.72     1950.70     49.49 o 
   9   5   6       88.50       44.98     21.24 o 
  10   5   6      347.18      316.29     41.75 o 
  11   5   6        2.03      -13.77     20.85 o 
  12   5   6      620.77      630.12     38.34 o 
 -14   6   6      108.44       75.80     36.91 o 
 -13   6   6      635.97      688.12     54.65 o 
 -12   6   6       53.65       72.29     45.53 o 
 -11   6   6      372.99      354.54     32.63 o 
 -10   6   6      118.34      107.37     25.24 o 
  -9   6   6     2249.79     2170.11     54.25 o 
  -8   6   6      135.58      171.46     23.92 o 
  -7   6   6      741.20      758.61     33.45 o 
  -6   6   6     3734.42     3699.96     64.26 o 
  -5   6   6      310.77      276.59     23.59 o 
  -4   6   6      756.23      737.64     29.45 o 
  -3   6   6     2076.35     1934.98     62.89 o 
  -2   6   6      472.29      456.20     24.10 o 
  -1   6   6      648.53      608.55     26.44 o 
   0   6   6     2210.39     2213.55     38.78 o 
   1   6   6     7777.13     7655.63     75.52 o 
   2   6   6       42.69       21.63     11.88 o 
   3   6   6       38.41       56.10     13.06 o 
   4   6   6      825.05      912.81     51.12 o 
   5   6   6      348.12      320.52     25.58 o 
   6   6   6      205.01      184.24     22.75 o 
   7   6   6      818.23      817.92     34.82 o 
   8   6   6       39.67       50.20     20.05 o 
   9   6   6      161.29      175.93     26.69 o 
  10   6   6       41.40       45.37     23.09 o 
  11   6   6      711.15      791.12     41.31 o 
  12   6   6       16.33       -4.81     23.12 o 
 -13   7   6      159.09      188.65     41.33 o 
 -12   7   6      197.98      149.74     29.16 o 
 -11   7   6       62.30       50.04     25.13 o 
 -10   7   6      844.76      815.04     39.73 o 
  -9   7   6      923.16      955.13     47.32 o 
  -8   7   6       32.33       36.93     20.81 o 
  -7   7   6       34.11       -4.37     18.02 o 
  -6   7   6     1443.43     1353.35     41.71 o 
  -5   7   6     1417.36     1372.23     41.22 o 
  -4   7   6     1031.17      990.72     60.94 o 
  -3   7   6      126.68      129.30     20.49 o 
  -2   7   6      864.06      862.73     32.03 o 
  -1   7   6     2950.47     2837.58     52.73 o 
   0   7   6     1776.85     1754.89     37.31 o 
   1   7   6     1484.24     1471.22     40.22 o 
   2   7   6      251.44      298.53     23.90 o 
   3   7   6      596.97      594.61     38.36 o 
   4   7   6     1319.23     1432.95     52.38 o 
   5   7   6     1874.14     1867.12     59.81 o 
   6   7   6      302.49      354.98     35.81 o 
   7   7   6       56.78        9.74     19.95 o 
   8   7   6      718.41      630.52     34.71 o 
   9   7   6        0.25       -3.76     26.37 o 
  10   7   6      116.67       90.34     26.39 o 
  11   7   6      236.25      237.74     45.76 o 
 -12   8   6      167.71      151.75     31.53 o 
 -11   8   6      101.34       74.86     26.97 o 
 -10   8   6        3.31      -34.87     23.25 o 
  -9   8   6        0.38      -19.50     20.17 o 
  -8   8   6     2231.13     2303.93    143.21 o 
  -7   8   6        9.64      -25.31     19.17 o 
  -6   8   6      662.70      638.25     33.46 o 
  -5   8   6      612.59      509.35     31.61 o 
  -4   8   6      246.14      268.32     26.33 o 
  -3   8   6     2010.46     2036.91     49.38 o 
  -2   8   6      119.71      153.32     22.53 o 
  -1   8   6       98.52      129.86     21.33 o 
   0   8   6       26.09        2.28     14.77 o 
   1   8   6       17.60       -6.14     23.02 o 
   2   8   6      584.67      624.99     40.65 o 
   3   8   6      135.08       72.50     26.01 o 
   4   8   6      281.62      295.55     69.70 o 
   5   8   6      378.95      410.12     39.31 o 
   6   8   6     1790.81     1922.96     64.93 o 
   7   8   6      125.93      192.01     34.41 o 
   8   8   6      127.39      157.55     41.91 o 
   9   8   6       14.32       -4.78     26.01 o 
  10   8   6       30.94        6.00     30.61 o 
 -11   9   6       55.05       57.84     44.25 o 
 -10   9   6       87.26       40.41     26.97 o 
  -9   9   6      159.79      143.58     28.62 o 
  -8   9   6        1.54       -1.66     21.53 o 
  -7   9   6       62.21       38.08     22.54 o 
  -6   9   6      320.78      349.12     37.22 o 
  -5   9   6      366.74      395.33     41.23 o 
  -4   9   6        3.87       11.27     18.70 o 
  -3   9   6      338.11      396.85     30.84 o 
  -2   9   6      226.34      255.09     26.42 o 
  -1   9   6     2489.11     2505.01     49.31 o 
   0   9   6        4.03      -18.88     18.22 o 
   1   9   6     1777.99     1718.51     48.86 o 
   2   9   6       55.79       39.41     26.45 o 
   3   9   6        2.69      -21.23     23.87 o 
   4   9   6      152.13      145.64     31.68 o 
   5   9   6        4.40      -22.58     25.83 o 
   6   9   6       14.79       19.16     26.78 o 
   7   9   6      489.22      493.71     46.33 o 
   8   9   6       30.88       65.92     31.65 o 
  -9  10   6       23.36       37.49     25.28 o 
  -8  10   6      436.86      523.70     40.04 o 
  -7  10   6       12.38       22.73     31.83 o 
  -6  10   6      208.63      217.12     31.30 o 
  -5  10   6       18.88      -11.17     19.95 o 
  -4  10   6      213.68      205.21     28.47 o 
  -3  10   6       34.52       23.13     22.24 o 
  -2  10   6      463.16      485.44     58.52 o 
  -1  10   6       87.05       94.03     23.95 o 
   0  10   6      245.56      258.63     29.56 o 
   1  10   6      114.13      108.33     50.14 o 
   2  10   6      255.58      218.54     37.01 o 
   3  10   6      317.71      298.42     57.56 o 
   4  10   6      424.13      418.22     45.76 o 
   5  10   6       52.89       43.05     31.12 o 
   6  10   6      356.27      425.79     65.82 o 
   7  10   6       12.60       38.59     43.46 o 
  -7  11   6       47.53       49.70     25.33 o 
  -6  11   6      172.60      244.20     31.27 o 
  -5  11   6       73.67       75.30     26.25 o 
  -4  11   6        8.38      -32.85     21.90 o 
  -3  11   6       42.87        8.37     27.21 o 
  -2  11   6      423.35      444.14     46.15 o 
  -1  11   6      709.97      734.17     73.13 o 
   0  11   6      580.04      492.42     70.25 o 
   1  11   6       52.35       22.73     41.77 o 
   2  11   6      218.55      147.59     51.29 o 
   3  11   6       71.12        8.34     41.77 o 
   4  11   6       28.13       12.99     41.18 o 
 -15   0   7       60.84       31.66     40.14 o 
 -13   0   7      582.04      666.65     61.25 o 
 -11   0   7     5148.90     5266.45     95.67 o 
  -9   0   7     5237.27     5218.66    176.88 o 
  -7   0   7      123.25      138.97     23.72 o 
  -5   0   7    17883.04    18193.29    192.50 o 
  -3   0   7    11473.00    10973.94    123.10 o 
  -1   0   7      332.38      339.94     16.37 o 
   1   0   7     6553.77     6487.49     64.07 o 
   3   0   7    13982.16    14326.58    129.00 o 
   5   0   7      238.43      179.46     21.20 o 
   7   0   7       93.47       48.11     28.12 o 
   9   0   7     1042.23     1019.16     65.90 o 
  11   0   7        9.35      -16.01     32.91 o 
  13   0   7      831.26     1079.74     79.03 o 
 -16   1   7      260.98      356.88     43.11 o 
 -15   1   7      218.40      160.76     34.07 o 
 -14   1   7      164.72      109.91     25.31 o 
 -13   1   7       29.83       15.94     19.90 o 
 -12   1   7     2941.34     3043.49     61.64 o 
 -11   1   7      373.46      350.54     28.86 o 
 -10   1   7     1506.94     1548.38     34.69 o 
  -9   1   7      464.98      431.88     20.46 o 
  -8   1   7     3213.11     3217.84     44.31 o 
  -7   1   7     4927.70     5071.37     55.70 o 
  -6   1   7      585.30      549.26     17.86 o 
  -5   1   7      622.52      690.36     18.88 o 
  -4   1   7    15039.20    15825.83    157.80 o 
  -3   1   7     4880.16     5085.98     48.33 o 
  -2   1   7    13242.93    14575.69    138.51 o 
  -1   1   7     3237.58     3368.30     35.63 o 
   0   1   7    10836.12    11170.04     77.59 o 
   1   1   7     3122.52     2967.15     32.40 o 
   2   1   7    33781.70    33195.84    205.16 o 
   3   1   7      944.42      824.33     18.41 o 
   4   1   7     1612.62     1558.23     25.61 o 
   5   1   7      804.35      905.59     23.90 o 
   6   1   7     8563.24     8740.87     85.09 o 
   7   1   7     2547.77     2525.92     72.72 o 
   8   1   7      433.58      404.70     47.30 o 
   9   1   7        0.86      -19.10     20.55 o 
  10   1   7      609.25      544.40     86.52 o 
  11   1   7       18.34      -24.06     22.66 o 
  12   1   7      626.89      580.54     42.99 o 
  13   1   7      210.60      224.71     37.53 o 
 -16   2   7       25.04        2.19     28.28 o 
 -15   2   7      838.69      895.18     43.65 o 
 -14   2   7      124.96       88.24     36.42 o 
 -13   2   7      575.47      561.73     35.82 o 
 -12   2   7      301.60      340.71     30.75 o 
 -11   2   7      760.35      778.63     34.28 o 
 -10   2   7     2336.90     2323.34     50.78 o 
  -9   2   7     2466.98     2415.25     39.40 o 
  -8   2   7      590.64      611.89     20.92 o 
  -7   2   7      506.97      378.05     17.79 o 
  -6   2   7     2455.57     2248.47     32.76 o 
  -5   2   7    23253.54    23129.67    293.02 o 
  -4   2   7     1928.51     1561.29     24.37 o 
  -3   2   7     3261.97     3350.73     39.07 o 
  -2   2   7     2216.92     2275.38     35.16 o 
  -1   2   7    12000.05    11607.00     82.43 o 
   0   2   7     5515.19     5584.46     46.54 o 
   1   2   7     2957.01     3104.50     32.64 o 
   2   2   7      142.20      174.45     10.61 o 
   3   2   7      117.06      103.29     10.20 o 
   4   2   7      872.22      850.58     21.78 o 
   5   2   7     3487.89     3594.62     46.68 o 
   6   2   7     3641.09     3675.96     49.54 o 
   7   2   7     2289.21     2288.07     40.50 o 
   8   2   7      955.23      977.20     58.55 o 
   9   2   7     4908.82     4946.31     97.67 o 
  10   2   7      314.37      286.22     35.54 o 
  11   2   7      296.13      264.34     38.56 o 
  12   2   7      444.64      467.42     57.78 o 
  13   2   7      123.17      121.98     33.68 o 
 -16   3   7      111.46       86.55     39.15 o 
 -15   3   7      116.06      138.10     30.60 o 
 -14   3   7      384.23      392.44     35.12 o 
 -13   3   7      467.46      465.52     38.10 o 
 -12   3   7     3579.62     3569.08     77.54 o 
 -11   3   7     2670.67     2669.00     85.61 o 
 -10   3   7      422.70      386.52     27.72 o 
  -9   3   7        0.45      -19.90     13.27 o 
  -8   3   7       14.77      -12.34      9.54 o 
  -7   3   7     1066.20     1057.50     23.65 o 
  -6   3   7        9.95        5.42      7.47 o 
  -5   3   7     3254.68     3218.97     33.44 o 
  -4   3   7     5043.73     4943.28     45.40 o 
  -3   3   7     2826.05     2863.53     34.65 o 
  -2   3   7     2751.23     2617.48     32.29 o 
  -1   3   7     7822.16     8610.14     86.00 o 
   0   3   7     5299.89     5460.67     49.86 o 
   1   3   7    13095.31    13401.53     95.23 o 
   2   3   7     5640.46     5679.04     56.52 o 
   3   3   7     1057.40      949.39     22.80 o 
   4   3   7     1337.23     1305.54     26.94 o 
   5   3   7     2892.37     2778.85     40.94 o 
   6   3   7       16.82        1.78     14.12 o 
   7   3   7     2603.98     2520.33     42.89 o 
   8   3   7      455.21      446.36     28.81 o 
   9   3   7      406.82      399.44     30.31 o 
  10   3   7     1024.74      977.34     49.31 o 
  11   3   7     1297.16     1255.04     75.49 o 
  12   3   7      475.38      471.94     44.34 o 
  13   3   7       56.30       -3.39     27.33 o 
 -15   4   7        4.46      -51.22     38.85 o 
 -14   4   7     1282.95     1275.51     62.28 o 
 -13   4   7      151.48      107.62     36.65 o 
 -12   4   7      192.59      200.81     26.59 o 
 -11   4   7      386.66      363.76     29.27 o 
 -10   4   7     1630.68     1673.64     44.90 o 
  -9   4   7      367.99      353.05     25.46 o 
  -8   4   7      446.06      462.90     21.47 o 
  -7   4   7     2618.10     2803.80     86.12 o 
  -6   4   7     3021.36     2944.50     32.94 o 
  -5   4   7     4535.17     4917.05    101.95 o 
  -4   4   7     5103.72     4929.01     71.17 o 
  -3   4   7      732.30      765.50     26.38 o 
  -2   4   7        1.43       -2.14      7.80 o 
  -1   4   7      317.54      285.00     54.48 o 
   0   4   7    14710.42    14501.75    114.50 o 
   1   4   7        0.37       -0.85      8.20 o 
   2   4   7      488.91      497.95     18.73 o 
   3   4   7     1070.79     1155.98     25.84 o 
   4   4   7     1510.04     1576.51     30.79 o 
   5   4   7     1192.64     1108.70     27.95 o 
   6   4   7      272.00      321.15     21.66 o 
   7   4   7       59.25       41.37     17.73 o 
   8   4   7     1458.93     1337.81     41.69 o 
   9   4   7      315.73      341.64     28.94 o 
  10   4   7      531.88      574.68     34.91 o 
  11   4   7       44.25       26.62     26.65 o 
  12   4   7       86.69      102.34     32.00 o 
 -15   5   7       60.83       59.54     34.79 o 
 -14   5   7      230.54      182.17     39.30 o 
 -13   5   7      976.93      967.23     56.07 o 
 -12   5   7        0.37      -33.68     22.45 o 
 -11   5   7      526.99      574.42     46.58 o 
 -10   5   7       15.28       19.59     20.64 o 
  -9   5   7      371.41      391.50     29.17 o 
  -8   5   7       28.79       -1.61     16.63 o 
  -7   5   7     3177.71     3187.48     58.53 o 
  -6   5   7      109.11      136.04     19.49 o 
  -5   5   7      239.58      255.08     40.32 o 
  -4   5   7     1866.51     1820.97     70.56 o 
  -3   5   7     7626.88     7606.65    179.10 o 
  -2   5   7      978.77      952.58     28.31 o 
  -1   5   7      754.75      752.47     26.21 o 
   0   5   7      282.73      256.84     13.24 o 
   1   5   7     8200.16     8113.88     83.88 o 
   2   5   7     1070.47     1074.59     25.80 o 
   3   5   7     5500.49     5708.12     70.78 o 
   4   5   7      470.93      561.79     22.33 o 
   5   5   7     1845.97     1810.85     41.46 o 
   6   5   7      411.19      428.10     29.39 o 
   7   5   7     3072.63     3130.72     92.04 o 
   8   5   7       53.50       32.83     19.91 o 
   9   5   7       24.76        1.51     19.53 o 
  10   5   7       76.63       87.74     23.16 o 
  11   5   7      668.87      633.29     37.69 o 
  12   5   7       30.29       45.47     30.59 o 
 -14   6   7      195.58      205.71     40.77 o 
 -13   6   7      256.37      231.02     41.82 o 
 -12   6   7      125.18       71.44     35.94 o 
 -11   6   7       43.24       14.20     21.97 o 
 -10   6   7     2145.49     2049.96     55.42 o 
  -9   6   7      419.13      485.56     33.19 o 
  -8   6   7     1542.88     1502.37     54.65 o 
  -7   6   7      180.36      196.48     33.39 o 
  -6   6   7     2422.86     2244.67     92.47 o 
  -5   6   7     1050.34     1076.49     35.15 o 
  -4   6   7     5009.28     4860.45    111.16 o 
  -3   6   7      530.80      501.39     37.98 o 
  -2   6   7      533.65      478.25     24.27 o 
  -1   6   7     1013.09      988.92     31.04 o 
   0   6   7     1394.54     1381.82     31.24 o 
   1   6   7      389.21      378.41     29.41 o 
   2   6   7      267.95      229.37     22.25 o 
   3   6   7      117.95      111.10     14.88 o 
   4   6   7     4592.02     4561.70     97.37 o 
   5   6   7      699.60      597.46     30.35 o 
   6   6   7      745.19      721.18     32.94 o 
   7   6   7        0.29      -12.84     17.81 o 
   8   6   7      567.05      601.17     33.31 o 
   9   6   7       11.79      -27.31     18.21 o 
  10   6   7       54.89        7.95     21.63 o 
  11   6   7      229.91      254.36     31.43 o 
 -13   7   7      583.61      612.29    124.45 o 
 -12   7   7       14.63      -25.76     26.18 o 
 -11   7   7      366.34      311.69     32.97 o 
 -10   7   7       37.95       -4.36     20.88 o 
  -9   7   7      547.85      502.45     34.27 o 
  -8   7   7      658.95      692.27     35.84 o 
  -7   7   7      739.00      693.28     33.85 o 
  -6   7   7      919.58      929.77     36.02 o 
  -5   7   7      182.70      171.46     22.15 o 
  -4   7   7      353.33      314.22     25.28 o 
  -3   7   7     3907.10     3887.19     64.19 o 
  -2   7   7        8.94       -6.77     15.48 o 
  -1   7   7       22.47        2.95     14.83 o 
   0   7   7       15.28        5.32     14.36 o 
   1   7   7     2365.10     2219.03     50.75 o 
   2   7   7      430.52      403.07     32.93 o 
   3   7   7      335.11      376.88     38.96 o 
   4   7   7       30.28       11.55     23.79 o 
   5   7   7       24.95       53.90     25.23 o 
   6   7   7     1447.23     1549.10     67.15 o 
   7   7   7      682.48      667.01     43.10 o 
   8   7   7       25.84       18.95     26.89 o 
   9   7   7      100.95       61.99     34.90 o 
  10   7   7       14.88       -8.66     26.64 o 
 -12   8   7       14.17       -7.19     25.13 o 
 -11   8   7      175.21      200.85     30.97 o 
 -10   8   7      188.83      148.83     28.16 o 
  -9   8   7     1204.47     1177.14     53.40 o 
  -8   8   7       79.69       82.95     23.52 o 
  -7   8   7       52.96       42.59     22.03 o 
  -6   8   7      510.06      504.78     33.26 o 
  -5   8   7      277.71      274.31     26.42 o 
  -4   8   7       22.15       -4.38     18.55 o 
  -3   8   7        0.25        9.42     17.79 o 
  -2   8   7      604.46      552.55     30.48 o 
  -1   8   7     2050.24     2081.85     64.08 o 
   0   8   7      402.93      340.30     47.75 o 
   1   8   7     1172.22     1157.80     39.98 o 
   2   8   7      244.88      233.47     32.64 o 
   3   8   7      498.18      511.25     41.74 o 
   4   8   7       17.21       23.35     25.59 o 
   5   8   7      397.37      441.34     40.95 o 
   6   8   7      165.27      205.13     34.02 o 
   7   8   7       89.63       87.91     35.83 o 
   8   8   7      331.69      424.64     43.43 o 
   9   8   7        3.32        0.42     29.32 o 
 -11   9   7       74.76       44.90     27.91 o 
 -10   9   7        8.62      -34.26     22.84 o 
  -9   9   7       10.49       -7.01     22.98 o 
  -8   9   7       98.40       98.45     27.06 o 
  -7   9   7       46.18       14.63     21.74 o 
  -6   9   7       20.53      -18.28     18.38 o 
  -5   9   7       15.44       -5.41     19.64 o 
  -4   9   7     1089.02     1064.52     40.63 o 
  -3   9   7       16.34       13.43     19.86 o 
  -2   9   7     1401.82     1416.76     44.14 o 
  -1   9   7      112.73      154.41     21.16 o 
   0   9   7        4.29      -32.01     22.50 o 
   1   9   7      102.83       69.84     26.92 o 
   2   9   7      331.48      357.56     46.64 o 
   3   9   7      167.96      141.46     31.60 o 
   4   9   7      477.84      599.05     43.99 o 
   5   9   7       17.25       31.59     29.18 o 
   6   9   7     1255.51     1478.77    129.84 o 
   7   9   7       25.57       23.66     29.09 o 
   8   9   7      383.19      458.12     48.69 o 
  -9  10   7      406.65      457.91     39.70 o 
  -8  10   7      105.70      139.91     29.01 o 
  -7  10   7        9.74      -24.25     21.99 o 
  -6  10   7       39.19       -0.55     21.20 o 
  -5  10   7      242.53      299.08     31.28 o 
  -4  10   7       22.48        7.14     27.20 o 
  -3  10   7       25.00       -0.08     20.11 o 
  -2  10   7       14.29       67.96     30.03 o 
  -1  10   7     1464.91     1492.00     63.22 o 
   0  10   7       55.23       59.36     29.03 o 
   1  10   7      891.44      906.44     50.76 o 
   2  10   7      198.63      132.88     34.01 o 
   3  10   7        4.70      -52.25     34.83 o 
   4  10   7      153.47      145.09     35.39 o 
   5  10   7      246.70      257.64     40.11 o 
   6  10   7      115.15      112.83     34.74 o 
  -6  11   7      185.43      220.99     30.59 o 
  -5  11   7        0.08      -38.44     25.81 o 
  -4  11   7       22.68      -20.42     28.82 o 
  -3  11   7      117.22      102.94     48.78 o 
  -2  11   7       86.20       86.57     33.36 o 
  -1  11   7      129.90      164.93     36.52 o 
   0  11   7       82.93       73.02     45.86 o 
   1  11   7       26.16       -5.42     27.99 o 
   2  11   7       87.52       19.11     42.36 o 
   3  11   7       20.15      -31.14     38.30 o 
   4  11   7       27.00       65.97     46.86 o 
 -16   0   8      414.98      601.63     75.86 o 
 -14   0   8        4.59       31.07     35.20 o 
 -12   0   8     2454.14     2400.21     66.09 o 
 -10   0   8      433.82      393.89     31.29 o 
  -8   0   8     2293.20     2161.48     51.47 o 
  -6   0   8    17976.22    18078.20    196.37 o 
  -4   0   8       11.26       31.35     12.83 o 
  -2   0   8      278.02      153.56     14.42 o 
   0   0   8     5882.30     5626.49     57.47 o 
   2   0   8    25263.59    24645.73    202.80 o 
   4   0   8     2590.13     2248.68     51.34 o 
   6   0   8     6178.76     6331.82    101.82 o 
   8   0   8      296.05      345.94     45.68 o 
  10   0   8       75.80       30.40     35.79 o 
  12   0   8      162.72      118.95     44.50 o 
 -16   1   8       40.02       15.56     31.55 o 
 -15   1   8      407.10      392.11     43.87 o 
 -14   1   8        4.82      -11.40     20.40 o 
 -13   1   8     1248.20     1314.25     44.43 o 
 -12   1   8       42.21       55.99     21.09 o 
 -11   1   8      618.87      551.68     25.99 o 
 -10   1   8     1613.47     1640.48     36.09 o 
  -9   1   8      692.83      742.99     24.68 o 
  -8   1   8       28.88       19.82     11.09 o 
  -7   1   8      276.83      339.24     17.46 o 
  -6   1   8       96.14       64.55     11.06 o 
  -5   1   8    15503.30    15642.90    130.99 o 
  -4   1   8     1433.24     1376.05     24.24 o 
  -3   1   8     2993.90     2732.02     33.51 o 
  -2   1   8      277.00      246.23     11.88 o 
  -1   1   8     2455.79     2735.16     32.79 o 
   0   1   8      226.55      179.88     11.41 o 
   1   1   8     1714.96     1798.50     23.87 o 
   2   1   8     2338.22     2612.22     36.06 o 
   3   1   8     1683.59     1646.82     25.77 o 
   4   1   8     5608.46     5086.90     50.72 o 
   5   1   8     4214.35     4273.47     47.91 o 
   6   1   8      897.61      944.93     26.89 o 
   7   1   8      656.51      590.27     34.93 o 
   8   1   8      510.24      468.41     34.61 o 
   9   1   8     3500.91     3553.31     83.09 o 
  10   1   8       25.17      -11.17     23.76 o 
  11   1   8      288.84      332.83     42.21 o 
  12   1   8      299.00      271.27     49.33 o 
  13   1   8      614.15      659.96     50.27 o 
 -16   2   8      106.06       64.48     30.00 o 
 -15   2   8      215.76      247.75     31.42 o 
 -14   2   8      446.67      444.37     35.63 o 
 -13   2   8       23.31       13.15     21.68 o 
 -12   2   8     5373.60     5334.51    168.66 o 
 -11   2   8     2085.11     2145.25     91.35 o 
 -10   2   8     1811.95     1850.08     45.11 o 
  -9   2   8     1024.75      996.32     36.86 o 
  -8   2   8     2466.07     2528.91     39.13 o 
  -7   2   8     8231.12     8404.71    106.35 o 
  -6   2   8       28.13       23.37      9.81 o 
  -5   2   8      209.16      225.99     13.36 o 
  -4   2   8    12465.92    12319.99    171.69 o 
  -3   2   8     5356.87     5493.83     52.13 o 
  -2   2   8    17124.84    17601.52    234.02 o 
  -1   2   8     3108.61     3255.30     36.50 o 
   0   2   8      921.75      929.55     17.52 o 
   1   2   8     3143.98     2886.16     32.55 o 
   2   2   8    12004.60    11890.93     88.02 o 
   3   2   8     4369.74     4225.94     44.23 o 
   4   2   8     1622.23     1609.04     29.94 o 
   5   2   8       52.06       61.64     12.45 o 
   6   2   8     2445.93     2571.43     41.92 o 
   7   2   8     1863.76     1820.49     37.23 o 
   8   2   8     1205.16     1086.45     37.41 o 
   9   2   8       94.27       81.67     34.17 o 
  10   2   8     1069.03     1054.84     51.34 o 
  11   2   8      101.70       75.70     27.47 o 
  12   2   8      552.66      487.16     69.51 o 
  13   2   8        9.70      -26.02     52.02 o 
 -16   3   8       56.92       31.13     29.48 o 
 -15   3   8      367.71      360.41     34.90 o 
 -14   3   8     1405.79     1540.50     70.46 o 
 -13   3   8      953.67      911.75     40.03 o 
 -12   3   8      493.60      572.80     35.13 o 
 -11   3   8      139.81      139.22     24.28 o 
 -10   3   8      199.42      266.63     25.04 o 
  -9   3   8      500.54      522.78     26.36 o 
  -8   3   8     2383.68     2411.35     57.13 o 
  -7   3   8     2379.96     2335.20     52.37 o 
  -6   3   8      748.35      740.62     20.05 o 
  -5   3   8     3986.68     4055.55     47.81 o 
  -4   3   8      137.63       89.06      9.64 o 
  -3   3   8     2699.80     2890.84     39.53 o 
  -2   3   8      129.96      208.71     27.14 o 
  -1   3   8        1.76        9.02      5.35 o 
   0   3   8     6087.02     6027.54     45.63 o 
   1   3   8     3617.25     3673.37     38.89 o 
   2   3   8     1195.33     1014.71     21.25 o 
   3   3   8      230.60      259.54     15.62 o 
   4   3   8      152.39      181.31     14.53 o 
   5   3   8       74.85       87.18     13.23 o 
   6   3   8       15.48        4.07     11.86 o 
   7   3   8     1348.98     1338.52     33.39 o 
   8   3   8     2901.87     2796.20     48.93 o 
   9   3   8     1896.87     1858.57     49.57 o 
  10   3   8      846.29      866.20     46.72 o 
  11   3   8      126.61      124.75     31.44 o 
  12   3   8       58.74       43.97     29.90 o 
 -15   4   8       24.29      -11.47     32.43 o 
 -14   4   8      253.79      240.81     43.57 o 
 -13   4   8      623.10      655.19     48.61 o 
 -12   4   8      129.27      123.91     46.08 o 
 -11   4   8     2210.54     2127.62     57.41 o 
 -10   4   8       12.14        6.64     17.60 o 
  -9   4   8      113.23       94.25     19.32 o 
  -8   4   8      437.74      419.50     22.29 o 
  -7   4   8     1583.24     1642.48     40.59 o 
  -6   4   8      929.59      938.71     19.19 o 
  -5   4   8       81.05       97.58      9.36 o 
  -4   4   8     1049.97      904.24     22.07 o 
  -3   4   8    14807.99    14461.39    115.93 o 
  -2   4   8     1230.99     1222.07     49.05 o 
  -1   4   8     2513.82     2365.28     39.09 o 
   0   4   8     1336.87     1264.38     20.44 o 
   1   4   8     5462.93     5339.53     55.91 o 
   2   4   8     3492.51     3505.55     63.72 o 
   3   4   8     4729.48     4668.57     54.12 o 
   4   4   8     1312.17     1248.88     28.42 o 
   5   4   8      267.38      275.54     18.43 o 
   6   4   8      204.71      157.48     17.41 o 
   7   4   8     1473.89     1421.80     41.21 o 
   8   4   8      601.06      572.14     31.26 o 
   9   4   8        5.92      -24.39     16.26 o 
  10   4   8       51.90       15.03     21.24 o 
  11   4   8     1135.30     1154.87     55.26 o 
  12   4   8        1.21      -34.59     39.66 o 
 -15   5   8        0.95      -10.79     31.26 o 
 -14   5   8      619.49      594.27     65.45 o 
 -13   5   8      152.54      135.72     36.84 o 
 -12   5   8       66.26       29.48     29.54 o 
 -11   5   8        4.12       -0.87     26.00 o 
 -10   5   8     3085.69     3162.09     99.58 o 
  -9   5   8       22.26      -14.72     17.27 o 
  -8   5   8      673.31      616.50     31.29 o 
  -7   5   8     1358.32     1423.71     51.46 o 
  -6   5   8     3654.21     3641.66     60.29 o 
  -5   5   8      246.84      223.02     20.33 o 
  -4   5   8     7725.52     8128.44    157.58 o 
  -3   5   8      475.22      414.08     22.18 o 
  -2   5   8      468.80      452.64     21.76 o 
  -1   5   8        9.67        6.36     14.99 o 
   0   5   8     2544.38     2672.90     31.91 o 
   1   5   8      712.11      741.88     21.56 o 
   2   5   8     1354.08     1407.07     29.40 o 
   3   5   8       66.63       61.26     12.74 o 
   4   5   8     8201.35     8331.64     83.94 o 
   5   5   8      270.84      240.71     18.91 o 
   6   5   8      378.40      380.70     27.68 o 
   7   5   8       74.98       87.23     22.40 o 
   8   5   8      828.34      831.89     36.35 o 
   9   5   8       19.87      -21.53     18.00 o 
  10   5   8      588.60      577.14     42.75 o 
  11   5   8       27.18       25.15     23.91 o 
  12   5   8      205.81      207.23     37.57 o 
 -14   6   8      358.89      388.05     50.08 o 
 -13   6   8      409.55      375.96     46.20 o 
 -12   6   8       55.69       11.73     30.79 o 
 -11   6   8      465.78      409.85     65.01 o 
 -10   6   8        1.74       -1.96     20.28 o 
  -9   6   8      617.16      608.77     34.53 o 
  -8   6   8      303.83      276.86     32.78 o 
  -7   6   8     2952.91     2966.83     86.60 o 
  -6   6   8      486.81      444.54     33.74 o 
  -5   6   8      506.30      503.82     28.13 o 
  -4   6   8       77.22       58.70     16.42 o 
  -3   6   8      611.66      564.67     26.25 o 
  -2   6   8      990.30      864.87     29.23 o 
  -1   6   8      818.81      813.91     31.04 o 
   0   6   8      562.81      537.32     22.64 o 
   1   6   8     2358.23     2217.99     56.96 o 
   2   6   8      250.21      233.20     21.73 o 
   3   6   8     2853.13     2996.31     55.18 o 
   4   6   8      276.75      318.91     33.54 o 
   5   6   8       13.72       14.01     17.60 o 
   6   6   8      468.38      465.19     30.94 o 
   7   6   8     1416.87     1375.11     43.63 o 
   8   6   8        7.96      -12.54     19.13 o 
   9   6   8       85.92       66.13     23.43 o 
  10   6   8       30.13      -31.83     21.22 o 
  11   6   8      171.58      128.96     27.77 o 
 -13   7   8       24.24       26.41     33.68 o 
 -12   7   8        0.02      -34.36     22.90 o 
 -11   7   8      210.41      233.20     31.00 o 
 -10   7   8      395.25      421.28     34.20 o 
  -9   7   8     1360.07     1368.64     47.07 o 
  -8   7   8       33.23       22.78     20.35 o 
  -7   7   8      422.34      451.01     31.15 o 
  -6   7   8      716.27      688.60     33.06 o 
  -5   7   8        1.69        1.98     15.64 o 
  -4   7   8      557.04      563.03     28.52 o 
  -3   7   8       29.80       21.23     16.36 o 
  -2   7   8      369.14      304.30     24.01 o 
  -1   7   8      189.20      219.59     21.26 o 
   0   7   8      818.48      766.24     27.19 o 
   1   7   8      719.34      620.83     31.14 o 
   2   7   8      300.99      302.94     24.79 o 
   3   7   8     3648.78     3448.28    117.74 o 
   4   7   8     1121.81     1221.39     56.82 o 
   5   7   8     1140.68     1143.04     85.49 o 
   6   7   8       91.07       90.37     28.13 o 
   7   7   8       87.17       73.49     61.84 o 
   8   7   8      854.51      836.33     48.63 o 
   9   7   8        0.46      -34.98     23.32 o 
  10   7   8      124.54       86.91     32.61 o 
 -12   8   8        8.80      -23.48     24.05 o 
 -11   8   8      180.51      191.88     30.83 o 
 -10   8   8       60.95       54.84     25.31 o 
  -9   8   8        8.84        6.67     25.85 o 
  -8   8   8      591.87      626.67     36.95 o 
  -7   8   8        4.70      -19.33     17.72 o 
  -6   8   8      552.90      511.75     36.51 o 
  -5   8   8       61.03       50.79     20.29 o 
  -4   8   8     1617.78     1635.83     89.69 o 
  -3   8   8     1669.36     1624.75    115.99 o 
  -2   8   8     4161.29     4141.10     73.72 o 
  -1   8   8       90.10      100.49     18.36 o 
   0   8   8       92.11       93.52     21.31 o 
   1   8   8       24.32        5.89     24.21 o 
   2   8   8      846.05      819.43     68.63 o 
   3   8   8      339.35      390.49     37.73 o 
   4   8   8       10.01      -27.89     24.53 o 
   5   8   8       15.04       11.47     25.70 o 
   6   8   8      440.69      545.95     44.99 o 
   7   8   8      276.45      306.15     39.71 o 
   8   8   8      776.11      892.19     53.53 o 
   9   8   8       18.48       10.07     39.63 o 
 -11   9   8        0.25      -34.21     22.81 o 
 -10   9   8        7.98      -33.19     22.13 o 
  -9   9   8     1270.17     1310.18     63.31 o 
  -8   9   8      190.63      189.38     29.25 o 
  -7   9   8      137.59      127.04     25.26 o 
  -6   9   8      224.13      238.56     28.75 o 
  -5   9   8      141.28      107.21     23.92 o 
  -4   9   8       58.78       39.48     20.74 o 
  -3   9   8        2.24       21.82     25.68 o 
  -2   9   8      106.17      119.06     29.55 o 
  -1   9   8      706.99      692.31     36.77 o 
   0   9   8       75.92       41.39     27.40 o 
   1   9   8      559.98      503.24     43.13 o 
   2   9   8        5.31       -4.11     26.53 o 
   3   9   8      167.28      197.54     48.63 o 
   4   9   8        3.54      -16.17     25.72 o 
   5   9   8       78.16       79.57     31.82 o 
   6   9   8        7.99       36.63     28.05 o 
   7   9   8       45.87       29.39     31.79 o 
  -9  10   8       69.51       66.38     29.92 o 
  -8  10   8      213.30      140.90     38.57 o 
  -7  10   8      175.73      170.04     28.46 o 
  -6  10   8       37.40       18.41     28.11 o 
  -5  10   8        8.10      -20.01     26.28 o 
  -4  10   8      689.96      732.80     49.99 o 
  -3  10   8      181.22      188.04     35.07 o 
  -2  10   8     1180.55     1296.97     61.43 o 
  -1  10   8      196.15      214.44     53.20 o 
   0  10   8       18.72       17.32     29.04 o 
   1  10   8      141.87      105.38     47.01 o 
   2  10   8      117.80      133.34     33.95 o 
   3  10   8        3.27      -31.36     39.04 o 
   4  10   8        1.73       10.59     30.36 o 
   5  10   8       18.34       46.43     29.90 o 
   6  10   8      152.60      157.68     43.72 o 
  -6  11   8        3.46      -37.08     26.86 o 
  -5  11   8       24.71        7.17     27.71 o 
  -4  11   8       13.80        4.34     32.14 o 
  -3  11   8        0.56       26.93     29.64 o 
  -2  11   8      113.08       96.82     34.76 o 
  -1  11   8      105.14       70.35     32.58 o 
   0  11   8       68.96       50.88     32.27 o 
   1  11   8        0.19      -32.06     25.40 o 
   2  11   8        0.08      -38.80     25.87 o 
   3  11   8      274.72      305.55     45.18 o 
 -15   0   9      319.03      396.93     60.22 o 
 -13   0   9     1654.72     1573.05     82.06 o 
 -11   0   9       89.12        5.70     22.73 o 
  -9   0   9     2750.43     2845.51     67.15 o 
  -7   0   9      130.81      208.54     63.87 o 
  -5   0   9    20291.76    20399.69    216.97 o 
  -3   0   9     1715.56     1883.72     40.57 o 
  -1   0   9    16500.66    17535.35    185.61 o 
   1   0   9     3308.59     3228.81     41.71 o 
   3   0   9     1143.62     1168.78     33.85 o 
   5   0   9    10302.36    10416.76    140.17 o 
   7   0   9      111.42      102.50     34.68 o 
   9   0   9     4029.44     4005.71    126.33 o 
  11   0   9      387.68      447.11     57.26 o 
  13   0   9     1177.90     1191.02     86.26 o 
 -16   1   9      203.81      172.04     37.24 o 
 -15   1   9      225.86      252.05     38.79 o 
 -14   1   9       27.46       11.54     21.11 o 
 -13   1   9        8.02       20.01     21.38 o 
 -12   1   9     2031.91     2021.29     51.05 o 
 -11   1   9      197.47      168.07     19.29 o 
 -10   1   9     1088.72     1087.68     36.50 o 
  -9   1   9     1775.61     1788.76     35.38 o 
  -8   1   9     5417.99     5517.56     62.48 o 
  -7   1   9      873.38      903.20     24.22 o 
  -6   1   9    14141.74    13969.28    114.27 o 
  -5   1   9     3097.96     2914.00     38.90 o 
  -4   1   9      288.82      280.61     14.88 o 
  -3   1   9      100.97      134.24     14.47 o 
  -2   1   9       15.95       24.92      7.83 o 
  -1   1   9       17.22       -4.74      6.90 o 
   0   1   9       12.33       22.02      6.90 o 
   1   1   9     4021.51     3897.40     39.23 o 
   2   1   9     4092.02     4145.92     46.37 o 
   3   1   9      780.15      767.73     19.40 o 
   4   1   9      806.56      691.14     20.00 o 
   5   1   9      914.23      879.06     23.03 o 
   6   1   9     2314.80     2445.30     45.21 o 
   7   1   9       38.63       -0.87     15.92 o 
   8   1   9     1498.83     1586.88     55.03 o 
   9   1   9      259.90      301.02     34.99 o 
  10   1   9       70.26       61.66     26.64 o 
  11   1   9        2.05       27.89     24.62 o 
  12   1   9      180.45      177.68     34.74 o 
 -16   2   9        4.48      -12.55     28.49 o 
 -15   2   9     1151.95     1072.33     46.04 o 
 -14   2   9      231.04      235.98     29.52 o 
 -13   2   9     2622.77     2777.09     63.24 o 
 -12   2   9        2.64        5.37     21.85 o 
 -11   2   9      110.20       88.00     21.67 o 
 -10   2   9        1.37      -16.42     15.52 o 
  -9   2   9        3.19      -16.47     10.98 o 
  -8   2   9      955.61      927.51     25.27 o 
  -7   2   9      834.54      863.10     26.05 o 
  -6   2   9      268.12      260.45     15.30 o 
  -5   2   9     6574.51     7255.65     68.33 o 
  -4   2   9      824.97      774.49     19.36 o 
  -3   2   9       17.82       10.20      7.74 o 
  -2   2   9       46.58       71.20      8.88 o 
  -1   2   9    12268.23    12082.66     97.15 o 
   0   2   9     9509.44     9395.65     72.23 o 
   1   2   9    10202.33    10211.29     78.31 o 
   2   2   9      362.40      363.43     24.41 o 
   3   2   9     1999.96     2223.67     36.55 o 
   4   2   9     4883.31     4914.04     51.64 o 
   5   2   9      859.13      870.86     25.15 o 
   6   2   9     1626.69     1509.06     33.09 o 
   7   2   9     1579.88     1474.64     47.77 o 
   8   2   9     1390.06     1272.82     78.55 o 
   9   2   9     2334.94     2240.83     67.60 o 
  10   2   9      277.88      288.06     35.88 o 
  11   2   9      283.63      271.83     36.66 o 
  12   2   9       93.17       57.22     29.83 o 
 -16   3   9       46.69       17.06     33.12 o 
 -15   3   9       95.06      122.15     34.43 o 
 -14   3   9      298.66      292.60     31.80 o 
 -13   3   9      307.70      360.28     32.01 o 
 -12   3   9     1804.66     1967.58     61.84 o 
 -11   3   9     3324.98     3518.26     84.40 o 
 -10   3   9       74.27       17.09     17.83 o 
  -9   3   9      124.72      169.16     20.83 o 
  -8   3   9      190.65      204.72     15.55 o 
  -7   3   9     6143.36     6282.17    125.79 o 
  -6   3   9     1671.08     1769.67     34.71 o 
  -5   3   9      230.42      253.47     17.74 o 
  -4   3   9      300.14      277.87     11.64 o 
  -3   3   9     2867.31     2909.38     29.19 o 
  -2   3   9     2840.10     2653.25     26.77 o 
  -1   3   9     9002.62     8721.61     65.21 o 
   0   3   9       95.53       81.68      7.29 o 
   1   3   9      624.84      670.70     19.55 o 
   2   3   9     4152.00     4197.54     45.02 o 
   3   3   9     1919.71     1916.23     33.06 o 
   4   3   9       82.56       59.19     12.34 o 
   5   3   9      442.50      422.48     20.35 o 
   6   3   9      576.38      549.95     23.68 o 
   7   3   9     1697.85     1681.17     37.63 o 
   8   3   9      378.04      461.28     26.02 o 
   9   3   9       82.03       92.06     22.28 o 
  10   3   9       30.57        6.00     33.76 o 
  11   3   9      852.61      887.00     50.04 o 
  12   3   9      260.93      298.69     59.51 o 
 -15   4   9       68.90       55.55     35.46 o 
 -14   4   9      932.78      913.73     90.51 o 
 -13   4   9        3.56      -47.14     38.67 o 
 -12   4   9     1245.49     1347.29     83.39 o 
 -11   4   9       51.76       13.99     26.90 o 
 -10   4   9      673.15      568.46     42.16 o 
  -9   4   9        1.49      -31.08     20.72 o 
  -8   4   9     1059.73     1092.08    125.12 o 
  -7   4   9     1743.28     1736.02     42.06 o 
  -6   4   9     2748.64     2812.23     51.50 o 
  -5   4   9      952.49      933.28     23.56 o 
  -4   4   9     2757.48     2798.36     38.42 o 
  -3   4   9       37.85       20.12      9.15 o 
  -2   4   9      461.83      374.75     16.19 o 
  -1   4   9     1053.14     1189.20     26.07 o 
   0   4   9     5800.96     5814.87     77.92 o 
   1   4   9       53.23       48.02     10.77 o 
   2   4   9      201.72      197.72     14.88 o 
   3   4   9       73.87      125.67     16.79 o 
   4   4   9     1718.77     1686.60     33.65 o 
   5   4   9      337.89      355.25     20.52 o 
   6   4   9      994.93      954.14     29.85 o 
   7   4   9        5.56       23.87     18.74 o 
   8   4   9     1064.42     1075.22     39.64 o 
   9   4   9      120.86      154.48     26.60 o 
  10   4   9     1384.66     1382.39     47.22 o 
  11   4   9        1.43       -3.13     27.45 o 
  12   4   9       22.76      -19.13     27.09 o 
 -15   5   9      199.36      192.05     41.63 o 
 -14   5   9       67.21       41.07     32.93 o 
 -13   5   9      200.15      151.33     37.59 o 
 -12   5   9      245.32      299.27     40.84 o 
 -11   5   9     1419.82     1453.73     62.12 o 
 -10   5   9       68.87       77.65     30.65 o 
  -9   5   9       38.51       67.55     20.52 o 
  -8   5   9      630.00      581.48     31.90 o 
  -7   5   9     3841.56     4014.61     93.97 o 
  -6   5   9     1345.64     1241.16     36.82 o 
  -5   5   9     2209.93     2250.11     39.68 o 
  -4   5   9     2128.25     2203.82     35.98 o 
  -3   5   9     2855.04     2763.47     46.92 o 
  -2   5   9     1911.95     1830.82     36.95 o 
  -1   5   9      341.88      327.44     29.90 o 
   0   5   9      579.45      515.57     20.18 o 
   1   5   9      866.73      859.15     30.91 o 
   2   5   9        7.58       -6.05     10.68 o 
   3   5   9     3165.82     3051.59     45.77 o 
   4   5   9       94.49      117.52     15.54 o 
   5   5   9        0.30        4.18     13.04 o 
   6   5   9       58.67       54.60     21.74 o 
   7   5   9     2046.69     2083.41     51.29 o 
   8   5   9      354.05      329.10     29.28 o 
   9   5   9        0.67      -21.42     19.13 o 
  10   5   9      214.16      212.05     29.72 o 
  11   5   9      483.86      496.43     38.86 o 
 -14   6   9      587.51      624.32     70.73 o 
 -13   6   9        3.49      -28.32     28.34 o 
 -12   6   9       15.60      -39.33     26.22 o 
 -11   6   9      287.76      364.06     43.04 o 
 -10   6   9     1275.57     1280.93     45.26 o 
  -9   6   9      381.38      379.33     30.52 o 
  -8   6   9      248.18      243.95     26.03 o 
  -7   6   9      851.45      891.75     35.40 o 
  -6   6   9      901.12      875.03     59.85 o 
  -5   6   9       67.53       97.93     18.98 o 
  -4   6   9     3302.58     3337.64     98.53 o 
  -3   6   9      254.04      263.22     21.14 o 
  -2   6   9      335.19      325.43     21.88 o 
  -1   6   9      172.52      141.23     17.59 o 
   0   6   9     1667.57     1537.32     46.25 o 
   1   6   9      411.22      379.42     25.96 o 
   2   6   9      377.95      373.33     26.70 o 
   3   6   9     2057.12     2020.28     55.22 o 
   4   6   9     3884.91     3991.76     86.84 o 
   5   6   9     1618.47     1446.77     54.61 o 
   6   6   9      960.81      941.53     46.26 o 
   7   6   9       22.12       25.85     26.35 o 
   8   6   9      298.83      303.92     36.85 o 
   9   6   9       40.70       60.23     30.26 o 
  10   6   9       88.25       89.90     32.85 o 
 -13   7   9      345.33      284.93     46.59 o 
 -12   7   9       31.35        6.75     30.47 o 
 -11   7   9      133.86      112.23     27.81 o 
 -10   7   9      183.68      187.65     27.65 o 
  -9   7   9      647.22      590.66     34.80 o 
  -8   7   9       68.91       58.42     22.24 o 
  -7   7   9     1314.93     1272.13     42.75 o 
  -6   7   9     2086.15     2035.83     49.93 o 
  -5   7   9       39.93       19.02     17.83 o 
  -4   7   9       58.59       45.65     17.45 o 
  -3   7   9     1156.29     1062.42     35.17 o 
  -2   7   9     1559.64     1342.62     55.98 o 
  -1   7   9      454.38      477.38     30.52 o 
   0   7   9      759.26      700.54     33.58 o 
   1   7   9     1574.59     1379.65     41.74 o 
   2   7   9      357.98      381.67     32.27 o 
   3   7   9      592.79      604.07     50.03 o 
   4   7   9      139.04      164.55     29.79 o 
   5   7   9       44.92       44.02     26.45 o 
   6   7   9      105.63      113.26     31.29 o 
   7   7   9      964.70      911.55     50.90 o 
   8   7   9      101.34       75.55     30.84 o 
   9   7   9      107.63       64.22     31.98 o 
 -12   8   9      183.35      166.25     31.89 o 
 -11   8   9       58.32       50.75     26.99 o 
 -10   8   9       58.30       23.30     24.04 o 
  -9   8   9     1305.85     1319.71     52.02 o 
  -8   8   9        6.08       -3.99     21.29 o 
  -7   8   9       21.95       -7.09     18.93 o 
  -6   8   9       80.58       39.59     22.66 o 
  -5   8   9      920.67      941.56     37.07 o 
  -4   8   9       71.49       69.76     26.13 o 
  -3   8   9       19.90       28.68     24.75 o 
  -2   8   9      116.81      162.79     29.40 o 
  -1   8   9       22.27       11.98     20.20 o 
   0   8   9      463.02      426.70     30.93 o 
   1   8   9      232.08      207.50     33.24 o 
   2   8   9      757.21      717.93     45.03 o 
   3   8   9     1079.82      955.73     49.75 o 
   4   8   9        1.67      -20.81     29.41 o 
   5   8   9     1504.94     1717.60    108.07 o 
   6   8   9      249.89      284.29     49.74 o 
   7   8   9       26.98       23.45     30.15 o 
   8   8   9       56.13       41.20     30.03 o 
 -10   9   9      419.20      450.54     38.70 o 
  -9   9   9        0.54       49.29     23.89 o 
  -8   9   9        6.83       -6.10     20.98 o 
  -7   9   9      183.38      141.68     28.11 o 
  -6   9   9       48.04       51.26     29.58 o 
  -5   9   9        8.79        2.26     25.83 o 
  -4   9   9      632.84      625.73     60.18 o 
  -3   9   9      132.19       83.66     28.96 o 
  -2   9   9     1602.58     1791.36    134.78 o 
  -1   9   9        1.86        0.13     23.25 o 
   0   9   9      265.65      226.68     35.69 o 
   1   9   9       22.82       -2.53     24.70 o 
   2   9   9      103.98       98.57     30.09 o 
   3   9   9      256.94      192.75     49.44 o 
   4   9   9       33.20       28.23     27.64 o 
   5   9   9        7.08        1.26     28.48 o 
   6   9   9      203.33      268.17     40.63 o 
   7   9   9        0.11      -24.10     25.64 o 
  -9  10   9      453.94      599.51     56.65 o 
  -8  10   9       17.07       22.00     32.14 o 
  -7  10   9        1.93      -39.62     27.68 o 
  -6  10   9      137.95       86.75     55.27 o 
  -5  10   9      149.21      111.43     34.79 o 
  -4  10   9        4.81      -14.73     26.76 o 
  -3  10   9       60.65       61.57     41.10 o 
  -2  10   9        0.57        6.12     37.38 o 
  -1  10   9      892.71      877.95     71.10 o 
   0  10   9       33.38       18.01     28.54 o 
   1  10   9      338.56      402.83     45.14 o 
   2  10   9        9.54      -20.96     26.71 o 
   3  10   9      350.99      443.09     47.50 o 
   4  10   9        8.11       23.27     30.15 o 
   5  10   9      561.82      551.22     51.46 o 
  -6  11   9       43.05       53.50     32.98 o 
  -5  11   9       29.93       25.08     30.67 o 
  -4  11   9        8.59      -13.37     28.67 o 
  -3  11   9      271.09      212.73     56.49 o 
  -2  11   9      276.43      256.12     48.00 o 
  -1  11   9      248.50      256.10     41.38 o 
   0  11   9        0.06       22.02     29.97 o 
   1  11   9       33.08        3.01     29.33 o 
   2  11   9      109.32      140.82     34.93 o 
 -16   0  10      839.88      918.50     77.04 o 
 -14   0  10      905.69      858.29     68.11 o 
 -12   0  10      495.58      535.10     52.06 o 
 -10   0  10      130.06      156.07     26.43 o 
  -8   0  10     8251.07     8796.65    121.76 o 
  -6   0  10    22393.75    23133.60    246.16 o 
  -4   0  10     4088.68     4462.21    165.96 o 
  -2   0  10       98.03       46.68     13.92 o 
   0   0  10      710.71      620.07     17.98 o 
   2   0  10     5603.89     5837.28     66.44 o 
   4   0  10      434.63      410.45     29.51 o 
   6   0  10     6307.86     6688.58    110.42 o 
   8   0  10     2475.26     2642.08    100.88 o 
  10   0  10       33.22       21.47     35.86 o 
  12   0  10      105.36       99.99     45.53 o 
 -16   1  10       15.81        7.82     29.76 o 
 -15   1  10      485.83      500.23     47.22 o 
 -14   1  10       14.11       -3.70     19.97 o 
 -13   1  10     1622.77     1676.50     82.93 o 
 -12   1  10        6.19      -22.91     18.52 o 
 -11   1  10       49.81       24.04     15.49 o 
 -10   1  10      369.20      354.00     21.67 o 
  -9   1  10     1948.28     2033.21     40.75 o 
  -8   1  10      597.30      592.22     22.32 o 
  -7   1  10       65.94       78.90     12.84 o 
  -6   1  10        9.14        4.45     10.74 o 
  -5   1  10     5803.29     5759.71     60.28 o 
  -4   1  10    15080.36    15289.43    120.90 o 
  -3   1  10      649.20      535.39     17.89 o 
  -2   1  10      215.36      221.42     13.21 o 
  -1   1  10     7545.41     7620.97     70.12 o 
   0   1  10      381.72      323.15     13.57 o 
   1   1  10    16614.21    16298.25    211.59 o 
   2   1  10     1871.95     1814.31     33.73 o 
   3   1  10        8.55       -3.87      9.34 o 
   4   1  10      211.59      185.05     14.08 o 
   5   1  10     4852.04     5090.35     55.73 o 
   6   1  10     1724.74     1691.51     43.47 o 
   7   1  10       67.94       20.67     17.88 o 
   8   1  10      156.15      148.53     56.82 o 
   9   1  10     1174.20     1118.23     51.24 o 
  10   1  10       23.53       23.11     23.89 o 
  11   1  10      145.48      106.88     30.35 o 
  12   1  10      122.68      129.48     34.11 o 
 -16   2  10      145.64      191.32     37.41 o 
 -15   2  10      253.02      291.91     34.43 o 
 -14   2  10       27.35       16.59     23.17 o 
 -13   2  10        9.54       32.02     21.80 o 
 -12   2  10     1768.72     1852.50     51.45 o 
 -11   2  10      718.80      785.73     35.68 o 
 -10   2  10       19.59       -0.70     22.81 o 
  -9   2  10     1376.22     1249.59     30.33 o 
  -8   2  10     2021.76     1959.17     35.79 o 
  -7   2  10     2469.19     2529.25     39.06 o 
  -6   2  10     6066.80     5852.10     89.85 o 
  -5   2  10     1607.96     1473.27     27.96 o 
  -4   2  10      733.40      854.09     21.05 o 
  -3   2  10      230.26      222.83     13.08 o 
  -2   2  10     3913.96     3895.76     44.03 o 
  -1   2  10       35.06       62.31     17.37 o 
   0   2  10      316.93      335.89     14.22 o 
   1   2  10     4479.85     4554.46     46.04 o 
   2   2  10     5639.69     5808.70     55.27 o 
   3   2  10      499.49      468.42     17.68 o 
   4   2  10       84.62       88.39     12.15 o 
   5   2  10       37.53        8.43     11.56 o 
   6   2  10     2101.06     2183.05     40.90 o 
   7   2  10     2159.67     2222.53     44.06 o 
   8   2  10     2180.39     2280.50     53.92 o 
   9   2  10      188.60      248.80     39.89 o 
  10   2  10      171.51      146.76     30.41 o 
  11   2  10      173.15      134.66     32.97 o 
  12   2  10      828.96      984.42     97.63 o 
 -15   3  10      756.77      770.44     73.90 o 
 -14   3  10     1207.41     1178.19     59.06 o 
 -13   3  10     1156.96      980.23     65.53 o 
 -12   3  10     1193.22     1134.02     42.38 o 
 -11   3  10        1.52       -3.41     20.29 o 
 -10   3  10      500.78      482.93     29.58 o 
  -9   3  10      320.02      333.25     38.23 o 
  -8   3  10     3230.13     3161.56     60.78 o 
  -7   3  10      187.81      218.06     16.30 o 
  -6   3  10      601.21      592.79     23.66 o 
  -5   3  10     1127.08     1106.19     23.72 o 
  -4   3  10     3776.64     3589.31     66.03 o 
  -3   3  10      274.31      280.15     17.11 o 
  -2   3  10      217.08      287.43     14.32 o 
  -1   3  10    10490.22    10126.62     87.22 o 
   0   3  10    13977.59    14052.74    102.58 o 
   1   3  10     2085.63     2105.23     30.78 o 
   2   3  10     5329.40     5104.36     52.25 o 
   3   3  10      204.77      193.64     14.07 o 
   4   3  10        2.43      -15.25     10.17 o 
   5   3  10        8.24        0.03     11.29 o 
   6   3  10      524.11      526.17     23.79 o 
   7   3  10       58.55       50.51     15.95 o 
   8   3  10      669.50      672.31     29.25 o 
   9   3  10      661.86      652.78     34.23 o 
  10   3  10      804.80      784.90     46.54 o 
  11   3  10       27.94        1.58     36.49 o 
  12   3  10        4.71      -33.09     26.26 o 
 -15   4  10      257.13      318.47     46.78 o 
 -14   4  10        0.39       -4.78     29.07 o 
 -13   4  10       11.91      -47.15     31.44 o 
 -12   4  10      112.54      121.05     32.59 o 
 -11   4  10     2815.99     3068.00    101.91 o 
 -10   4  10       84.69       89.35     29.60 o 
  -9   4  10      835.90      860.86     98.88 o 
  -8   4  10     3068.05     3009.02     75.91 o 
  -7   4  10     1364.16     1406.67     79.33 o 
  -6   4  10     1809.19     1752.43     32.39 o 
  -5   4  10      168.36      156.78     18.02 o 
  -4   4  10       31.30       58.62     10.95 o 
  -3   4  10      479.92      482.89     18.08 o 
  -2   4  10      384.26      368.16     24.86 o 
  -1   4  10     1459.78     1360.05     19.27 o 
   0   4  10      137.04      157.58     11.95 o 
   1   4  10       21.36        5.28      9.50 o 
   2   4  10       89.20       91.43     13.01 o 
   3   4  10     2648.45     2646.76     42.11 o 
   4   4  10      479.27      442.63     20.78 o 
   5   4  10      458.06      439.57     21.70 o 
   6   4  10     1347.95     1340.35     34.14 o 
   7   4  10     1579.87     1612.51     44.90 o 
   8   4  10      862.66      865.00     36.48 o 
   9   4  10       28.64       15.95     21.53 o 
  10   4  10      178.84      159.44     26.70 o 
  11   4  10      722.91      703.49     48.89 o 
 -15   5  10       28.34       25.44     33.13 o 
 -14   5  10      413.31      407.71     54.09 o 
 -13   5  10        5.26      -38.65     25.77 o 
 -12   5  10       88.64       50.32     41.43 o 
 -11   5  10        2.50        5.30     27.21 o 
 -10   5  10     2538.20     2578.28     84.90 o 
  -9   5  10        0.37      -21.21     35.27 o 
  -8   5  10      687.80      725.22     40.52 o 
  -7   5  10      852.53      815.16     33.42 o 
  -6   5  10     3858.11     3793.05     78.27 o 
  -5   5  10      771.72      810.47     24.15 o 
  -4   5  10     4967.05     5001.55     82.19 o 
  -3   5  10     1897.72     1885.51     33.37 o 
  -2   5  10        0.30        7.81     11.82 o 
  -1   5  10     1076.31     1019.93     41.91 o 
   0   5  10     4679.87     4589.12     69.56 o 
   1   5  10       28.25       22.93     18.82 o 
   2   5  10      490.27      515.55     27.16 o 
   3   5  10        6.86        8.26     15.08 o 
   4   5  10     4741.06     4871.09     62.06 o 
   5   5  10       54.97       53.09     15.46 o 
   6   5  10     1648.84     1648.70     45.62 o 
   7   5  10        6.80        9.47     18.38 o 
   8   5  10      267.77      276.20     28.87 o 
   9   5  10      209.58      255.09     47.01 o 
  10   5  10      357.93      357.83     34.01 o 
  11   5  10       14.52       -2.88     23.72 o 
 -14   6  10      137.44      129.68     38.02 o 
 -13   6  10       53.15       56.64     34.83 o 
 -12   6  10      103.96       83.92     34.46 o 
 -11   6  10       64.60       12.19     28.43 o 
 -10   6  10      751.18      721.94     49.17 o 
  -9   6  10      177.84      157.97     25.35 o 
  -8   6  10      597.62      611.09     34.24 o 
  -7   6  10     3849.14     3818.28     90.92 o 
  -6   6  10      105.58      148.82     20.30 o 
  -5   6  10     3864.45     3865.46     63.68 o 
  -4   6  10      118.96      105.31     17.91 o 
  -3   6  10      292.26      297.02     21.73 o 
  -2   6  10      385.19      398.43     34.46 o 
  -1   6  10      372.51      359.97     33.22 o 
   0   6  10       84.17        8.51     16.51 o 
   1   6  10     2711.93     2654.42     69.52 o 
   2   6  10      242.41      239.25     23.88 o 
   3   6  10      613.65      599.31     35.71 o 
   4   6  10       99.13      161.14     28.27 o 
   5   6  10      181.64      184.62     30.73 o 
   6   6  10       47.08       43.08     24.09 o 
   7   6  10     1589.68     1709.02     61.61 o 
   8   6  10       50.10       54.37     29.43 o 
   9   6  10      368.57      426.12     73.46 o 
  10   6  10       67.33       -7.71     30.11 o 
 -13   7  10        1.47      -26.63     30.47 o 
 -12   7  10        3.40      -32.60     29.28 o 
 -11   7  10        9.01      -36.00     24.00 o 
 -10   7  10      152.00      136.96     25.59 o 
  -9   7  10      797.78      757.85     36.93 o 
  -8   7  10      303.91      300.59     29.31 o 
  -7   7  10      173.53      150.53     22.59 o 
  -6   7  10      112.21      125.52     26.14 o 
  -5   7  10     1169.60     1119.00     37.47 o 
  -4   7  10     1847.36     1919.09     63.97 o 
  -3   7  10     1297.62     1351.61     54.57 o 
  -2   7  10      385.82      390.40     35.72 o 
  -1   7  10     1850.12     1673.75     47.32 o 
   0   7  10     2604.36     2642.00     57.58 o 
   1   7  10        7.28        7.85     17.73 o 
   2   7  10      723.18      772.95     33.87 o 
   3   7  10      360.41      413.54     55.71 o 
   4   7  10      185.32      160.21     31.25 o 
   5   7  10     1108.11     1020.90     50.80 o 
   6   7  10       60.96       87.45     29.53 o 
   7   7  10      127.11      148.25     46.56 o 
   8   7  10        2.86       23.13     28.88 o 
   9   7  10       13.49      -15.11     27.80 o 
 -12   8  10      135.46       97.46     40.60 o 
 -11   8  10       97.70       79.73     26.73 o 
 -10   8  10      672.18      775.60     76.33 o 
  -9   8  10        4.17       -2.21     20.94 o 
  -8   8  10       51.40       48.22     22.52 o 
  -7   8  10      165.88      106.93     40.66 o 
  -6   8  10      323.66      349.60     39.63 o 
  -5   8  10       37.17       60.98     26.87 o 
  -4   8  10      158.63      144.58     30.84 o 
  -3   8  10      673.60      624.81     60.62 o 
  -2   8  10      420.57      431.24     38.80 o 
  -1   8  10       12.09       -3.74     20.05 o 
   0   8  10        7.42        5.10     18.57 o 
   1   8  10        0.25        2.84     30.44 o 
   2   8  10     1221.99     1226.84     54.71 o 
   3   8  10      419.56      369.11     56.67 o 
   4   8  10      173.26      205.16     36.38 o 
   5   8  10       63.07       78.34     29.58 o 
   6   8  10      329.88      462.59     44.17 o 
   7   8  10       83.74       72.14     33.34 o 
   8   8  10      113.31       71.07     33.43 o 
 -10   9  10       57.97       80.38     65.16 o 
  -9   9  10      706.90      768.26     55.62 o 
  -8   9  10       18.71      -21.10     29.51 o 
  -7   9  10        3.28      -18.36     26.90 o 
  -6   9  10       72.58       28.87     27.36 o 
  -5   9  10      455.79      482.76     44.60 o 
  -4   9  10       34.32       26.60     26.91 o 
  -3   9  10      654.63      705.17     76.30 o 
  -2   9  10       89.69       76.36     23.23 o 
  -1   9  10      306.07      331.44     31.41 o 
   0   9  10       93.34       99.58     30.67 o 
   1   9  10      803.63      794.71     48.73 o 
   2   9  10      153.85      125.45     33.00 o 
   3   9  10        4.08      -41.18     35.42 o 
   4   9  10        2.16      -17.66     29.92 o 
   5   9  10      125.83      166.36     36.21 o 
   6   9  10        3.66       -8.23     28.96 o 
  -8  10  10        0.14       14.40     31.33 o 
  -7  10  10      178.27      151.33     39.05 o 
  -6  10  10       38.77       61.92     33.75 o 
  -5  10  10        0.02      -36.82     24.54 o 
  -4  10  10       81.53       74.60     33.17 o 
  -3  10  10       89.87      120.11     34.20 o 
  -2  10  10      754.46      751.80     53.87 o 
  -1  10  10       43.78       29.98     29.82 o 
   0  10  10        0.40       -4.59     26.61 o 
   1  10  10       33.01      -12.07     26.42 o 
   2  10  10      116.75       90.62     46.27 o 
   3  10  10        0.70      -16.39     31.77 o 
   4  10  10      242.21      285.26     43.57 o 
  -5  11  10      402.24      454.42     69.29 o 
  -4  11  10        6.45        1.70     28.93 o 
  -3  11  10      244.56      283.99     43.54 o 
  -2  11  10       17.58        1.13     31.96 o 
  -1  11  10        4.60      -29.47     27.54 o 
   0  11  10       22.26      -13.81     29.84 o 
   1  11  10        0.33      -41.23     27.49 o 
 -15   0  11      185.66      294.07     60.44 o 
 -13   0  11     1235.91     1243.85     78.15 o 
 -11   0  11      259.51      261.79     35.42 o 
  -9   0  11    10053.90    10731.75    224.74 o 
  -7   0  11     1521.69     1498.48     57.78 o 
  -5   0  11      842.12      847.01     34.58 o 
  -3   0  11     5500.73     4867.06     75.68 o 
  -1   0  11      999.19     1137.87     23.76 o 
   1   0  11     8961.67     8779.04     88.48 o 
   3   0  11     1129.26     1102.32     28.82 o 
   5   0  11     5659.99     5938.54    101.77 o 
   7   0  11       14.13      -28.04     30.26 o 
   9   0  11      102.30      126.56     44.94 o 
  11   0  11      147.06      143.31     46.64 o 
 -16   1  11      656.65      662.90     49.43 o 
 -15   1  11      230.78      227.42     37.63 o 
 -14   1  11      911.11      968.55     41.74 o 
 -13   1  11      108.71      104.78     23.92 o 
 -12   1  11      444.12      469.26     41.43 o 
 -11   1  11       72.98       56.58     16.68 o 
 -10   1  11       57.54       27.33     14.47 o 
  -9   1  11      251.29      258.12     19.54 o 
  -8   1  11     3654.76     3719.54     51.26 o 
  -7   1  11     3198.49     3202.47     45.88 o 
  -6   1  11     8961.42     9133.01     85.79 o 
  -5   1  11     2513.81     2508.31     38.10 o 
  -4   1  11      343.27      298.19     16.64 o 
  -3   1  11       76.92      211.91     21.63 o 
  -2   1  11     5423.54     4929.02     53.70 o 
  -1   1  11        5.66       -5.22      7.52 o 
   0   1  11     2435.64     2402.15     31.22 o 
   1   1  11       19.86       68.33     20.66 o 
   2   1  11     7259.16     7314.55     64.70 o 
   3   1  11      369.20      343.56     16.15 o 
   4   1  11      856.13      785.51     22.09 o 
   5   1  11      381.23      413.80     19.54 o 
   6   1  11     2736.64     2694.79     48.68 o 
   7   1  11      820.85      827.60     36.02 o 
   8   1  11     3508.66     3464.40     82.90 o 
   9   1  11      209.76      249.84     35.10 o 
  10   1  11       45.27       23.96     26.06 o 
  11   1  11        5.00       -3.19     23.89 o 
  12   1  11      631.16      737.36     50.77 o 
 -16   2  11       27.43       -9.00     41.40 o 
 -15   2  11     1058.58     1110.68     46.69 o 
 -14   2  11       65.69       35.69     29.28 o 
 -13   2  11     1919.72     1936.47     54.11 o 
 -12   2  11      364.22      367.76     31.02 o 
 -11   2  11        7.14      -26.67     17.78 o 
 -10   2  11       78.38       89.82     20.69 o 
  -9   2  11     3359.13     3332.46    104.80 o 
  -8   2  11     3475.27     3536.60     49.66 o 
  -7   2  11     6212.27     6100.51     66.58 o 
  -6   2  11      248.11      249.03     16.53 o 
  -5   2  11     5397.54     5328.40     58.07 o 
  -4   2  11     5164.33     5161.42     63.35 o 
  -3   2  11       86.96       66.31     10.56 o 
  -2   2  11       13.79       -5.10      8.63 o 
  -1   2  11     5619.20     5695.88     59.49 o 
   0   2  11     1428.66     1493.46     25.42 o 
   1   2  11     8329.06     8533.65     71.95 o 
   2   2  11      163.04      188.10     13.85 o 
   3   2  11     3027.01     2884.18     38.75 o 
   4   2  11      320.24      311.89     17.13 o 
   5   2  11      316.67      378.43     21.57 o 
   6   2  11      659.91      683.54     34.33 o 
   7   2  11       77.18       95.95     18.86 o 
   8   2  11      310.96      350.20     29.56 o 
   9   2  11     1008.38     1019.06     49.77 o 
  10   2  11      255.46      348.09     40.11 o 
  11   2  11       19.39       40.65     28.86 o 
 -15   3  11      167.76      196.46     39.71 o 
 -14   3  11        1.08      -42.13     28.09 o 
 -13   3  11       31.33       15.66     30.11 o 
 -12   3  11        3.39        4.77     27.71 o 
 -11   3  11     2418.64     2552.62     75.14 o 
 -10   3  11      166.55      148.41     30.52 o 
  -9   3  11      127.53      147.17     22.08 o 
  -8   3  11     1020.20      993.93     27.09 o 
  -7   3  11      993.47      956.18     25.61 o 
  -6   3  11      769.11      720.17     21.54 o 
  -5   3  11       67.03       69.25     11.06 o 
  -4   3  11     3190.68     3346.69     41.36 o 
  -3   3  11     2719.76     2809.01     49.31 o 
  -2   3  11     5710.00     5576.62     86.49 o 
  -1   3  11     8355.39     7963.92     74.81 o 
   0   3  11       25.26       14.15     10.03 o 
   1   3  11     1648.65     1606.63     28.20 o 
   2   3  11        2.33        1.27     11.48 o 
   3   3  11     2573.84     2486.41     36.60 o 
   4   3  11       85.34       90.35     14.37 o 
   5   3  11       31.43        6.84     13.15 o 
   6   3  11     1495.84     1438.11     42.57 o 
   7   3  11     1191.42     1147.33     34.14 o 
   8   3  11     1079.38     1121.40     49.72 o 
   9   3  11       74.87       69.97     22.22 o 
  10   3  11       95.69      139.91     32.24 o 
  11   3  11      540.29      537.01     46.78 o 
 -15   4  11       19.02       23.18     45.90 o 
 -14   4  11      478.17      576.68     52.16 o 
 -13   4  11        4.66      -39.25     26.17 o 
 -12   4  11      885.51      918.11     52.68 o 
 -11   4  11      323.60      403.44     41.80 o 
 -10   4  11     1509.06     1529.49     79.22 o 
  -9   4  11     1211.77     1211.09     53.66 o 
  -8   4  11     2174.04     2269.99    156.11 o 
  -7   4  11      172.33      176.64     29.06 o 
  -6   4  11      337.59      315.49     22.18 o 
  -5   4  11     1344.76     1299.34     35.33 o 
  -4   4  11     1976.34     1909.69     32.24 o 
  -3   4  11       23.74        4.91      9.50 o 
  -2   4  11      926.62      945.98     31.58 o 
  -1   4  11      709.75      690.39     29.26 o 
   0   4  11     7192.24     7090.93    128.59 o 
   1   4  11      462.57      399.37     17.61 o 
   2   4  11     3276.57     3306.68     48.83 o 
   3   4  11      674.50      656.18     23.53 o 
   4   4  11      558.32      547.02     29.26 o 
   5   4  11      560.77      540.61     24.63 o 
   6   4  11      281.73      301.97     22.68 o 
   7   4  11      629.43      608.07     31.85 o 
   8   4  11      270.49      236.95     34.07 o 
   9   4  11       71.08       85.90     28.47 o 
  10   4  11      713.51      793.97     39.42 o 
  11   4  11        1.04       -3.76     26.69 o 
 -14   5  11       36.36       -2.19     30.90 o 
 -13   5  11        1.37      -36.40     24.27 o 
 -12   5  11      155.20       84.64     32.88 o 
 -11   5  11      967.72      937.44     58.70 o 
 -10   5  11      502.78      432.58     41.07 o 
  -9   5  11       68.58       54.30     27.14 o 
  -8   5  11     2318.57     2258.31    146.92 o 
  -7   5  11     4400.55     4233.80    126.26 o 
  -6   5  11      740.73      651.94     29.36 o 
  -5   5  11     2970.25     3010.68     44.00 o 
  -4   5  11     1387.83     1333.76     37.67 o 
  -3   5  11     2685.47     2738.22     52.63 o 
  -2   5  11      272.47      255.93     22.82 o 
  -1   5  11     4246.65     4306.71    162.53 o 
   0   5  11       21.53       24.94     15.12 o 
   1   5  11      552.69      512.29     27.92 o 
   2   5  11        0.11      -13.24     14.20 o 
   3   5  11     3295.85     3433.09     61.14 o 
   4   5  11      745.60      775.54     33.29 o 
   5   5  11        4.78       12.86     16.81 o 
   6   5  11      161.77      136.44     30.23 o 
   7   5  11     1868.01     1963.51     51.54 o 
   8   5  11      204.85      216.61     27.14 o 
   9   5  11      331.29      405.61     35.49 o 
  10   5  11      119.43      129.01     26.83 o 
 -14   6  11      281.84      268.29     44.17 o 
 -13   6  11        3.58       -5.30     30.56 o 
 -12   6  11       11.09      -32.61     26.20 o 
 -11   6  11       16.21        1.57     26.27 o 
 -10   6  11      678.95      620.58     73.39 o 
  -9   6  11      174.10      183.43     26.22 o 
  -8   6  11     1316.73     1377.59     43.13 o 
  -7   6  11       86.29      105.35     21.73 o 
  -6   6  11      142.43      168.14     22.58 o 
  -5   6  11      396.44      495.94     40.82 o 
  -4   6  11     2281.45     2292.30     85.60 o 
  -3   6  11     1654.25     1528.26     54.89 o 
  -2   6  11        0.42       -7.89     20.37 o 
  -1   6  11      461.64      412.99     30.83 o 
   0   6  11      164.72      131.03     21.54 o 
   1   6  11      445.46      447.43     29.74 o 
   2   6  11       81.14       75.37     22.08 o 
   3   6  11        9.28      -20.53     16.80 o 
   4   6  11      576.53      538.86     40.62 o 
   5   6  11      147.69      139.24     28.91 o 
   6   6  11     1000.80      938.08    106.37 o 
   7   6  11        8.74       43.62     26.52 o 
   8   6  11       22.41        0.80     26.54 o 
   9   6  11      115.28      103.68     36.64 o 
 -13   7  11       36.43       39.24     36.67 o 
 -12   7  11       97.14       46.01     34.05 o 
 -11   7  11       94.51      104.02     35.14 o 
 -10   7  11      369.99      354.83     46.08 o 
  -9   7  11       25.84      -13.69     20.73 o 
  -8   7  11       34.14      -15.52     24.84 o 
  -7   7  11     1109.08     1058.93     97.81 o 
  -6   7  11     1036.76     1129.94     89.81 o 
  -5   7  11       11.24       19.72     25.47 o 
  -4   7  11      261.63      262.07     34.41 o 
  -3   7  11     1735.04     1608.82    129.29 o 
  -2   7  11      452.65      439.15     78.37 o 
  -1   7  11       12.31       -3.25     18.98 o 
   0   7  11       25.24       11.19     19.29 o 
   1   7  11        5.34      -24.60     16.40 o 
   2   7  11     2065.32     1976.25     50.46 o 
   3   7  11      756.83      766.79     45.14 o 
   4   7  11      288.66      308.93     37.62 o 
   5   7  11        0.02       -0.79     23.94 o 
   6   7  11        1.32      -37.10     24.73 o 
   7   7  11     1026.03     1112.33     81.87 o 
   8   7  11      400.61      458.65     45.93 o 
 -12   8  11       54.37       33.50     35.41 o 
 -11   8  11       11.98      -27.99     30.05 o 
 -10   8  11      219.09      196.08     37.93 o 
  -9   8  11      303.28      362.96     46.70 o 
  -8   8  11      187.09      188.67     40.36 o 
  -7   8  11        0.34      -13.97     24.73 o 
  -6   8  11        0.22       19.82     25.02 o 
  -5   8  11      570.00      545.31     44.72 o 
  -4   8  11       24.16       16.36     25.62 o 
  -3   8  11     2049.47     2059.51     79.81 o 
  -2   8  11      152.31      135.09     30.91 o 
  -1   8  11      213.45      175.65     26.39 o 
   0   8  11     1248.19     1083.79     42.08 o 
   1   8  11      923.83      915.59     49.82 o 
   2   8  11      745.97      817.50     48.42 o 
   3   8  11      107.90       80.01     35.05 o 
   4   8  11        2.93      -24.19     25.59 o 
   5   8  11       72.57       59.45     31.11 o 
   6   8  11       13.20       21.89     28.62 o 
   7   8  11        0.11       -6.60     28.32 o 
 -10   9  11      980.57     1133.70    167.88 o 
  -9   9  11      108.99      176.21     40.29 o 
  -8   9  11       61.25       70.18     47.41 o 
  -7   9  11      160.16      125.71     35.54 o 
  -6   9  11      101.44      101.27     32.80 o 
  -5   9  11        0.64      -20.89     26.67 o 
  -4   9  11       41.77       18.09     29.30 o 
  -3   9  11        6.37      -12.66     25.12 o 
  -2   9  11      905.89      995.59     66.63 o 
  -1   9  11      202.78      202.03     28.34 o 
   0   9  11       17.47       11.26     27.79 o 
   1   9  11       19.91        6.95     26.51 o 
   2   9  11      614.07      623.36     46.17 o 
   3   9  11       12.11       15.95     29.61 o 
   4   9  11      479.51      441.31     46.32 o 
   5   9  11        2.30      -39.84     26.56 o 
   6   9  11        2.76      -41.52     27.68 o 
  -8  10  11        0.04        9.26     32.40 o 
  -7  10  11       25.86       13.22     31.97 o 
  -6  10  11       65.15       25.60     46.82 o 
  -5  10  11      437.43      481.86     70.73 o 
  -4  10  11       28.19       26.53     29.95 o 
  -3  10  11      260.87      313.37     41.17 o 
  -2  10  11       80.41       70.43     29.99 o 
  -1  10  11      161.85      121.82     34.81 o 
   0  10  11       24.21       -2.65     26.57 o 
   1  10  11      126.99       77.58     33.00 o 
   2  10  11       93.77      148.94     37.60 o 
   3  10  11        1.79      -11.47     30.65 o 
   4  10  11      183.66      247.20     43.04 o 
  -4  11  11       10.00       19.86     31.13 o 
  -3  11  11       50.88       48.18     34.26 o 
  -2  11  11       18.27      -37.20     27.46 o 
  -1  11  11        4.31      -40.61     28.99 o 
 -16   0  12     1555.38     1742.33    100.06 o 
 -14   0  12     1675.24     1812.43     93.57 o 
 -12   0  12      228.63      259.36     32.63 o 
 -10   0  12     1038.22      958.06     42.65 o 
  -8   0  12     1494.66     1699.04     49.69 o 
  -6   0  12    18766.95    19544.37    219.98 o 
  -4   0  12     1916.13     1864.54     47.17 o 
  -2   0  12    31263.36    31129.00    453.53 o 
   0   0  12     8902.36     9207.59    199.86 o 
   2   0  12      189.20      207.42     20.00 o 
   4   0  12     1234.25     1240.58     45.54 o 
   6   0  12        0.83       -3.26     21.55 o 
   8   0  12     3046.96     2960.50    110.76 o 
  10   0  12      153.02      147.44     42.95 o 
 -16   1  12       39.84       63.05     32.81 o 
 -15   1  12       13.81      -12.08     28.02 o 
 -14   1  12        0.77      -18.31     21.11 o 
 -13   1  12      678.27      727.92     36.88 o 
 -12   1  12       27.45       20.94     20.60 o 
 -11   1  12        0.08      -19.76     13.17 o 
 -10   1  12      605.21      573.20     26.01 o 
  -9   1  12     5459.42     5573.80     67.83 o 
  -8   1  12      268.94      291.54     19.92 o 
  -7   1  12     4453.07     4574.30     57.21 o 
  -6   1  12      649.06      606.17     30.34 o 
  -5   1  12     1299.96     1248.02     28.88 o 
  -4   1  12     1007.76      997.92     25.13 o 
  -3   1  12     2523.64     2458.53     37.27 o 
  -2   1  12       72.15      103.87     15.26 o 
  -1   1  12     2160.76     2272.13     30.88 o 
   0   1  12       27.80        8.73      8.88 o 
   1   1  12     5174.73     5177.69     51.36 o 
   2   1  12      547.37      611.06     20.24 o 
   3   1  12      836.63      868.09     22.63 o 
   4   1  12      819.33      720.29     23.56 o 
   5   1  12     4574.00     4533.76     54.68 o 
   6   1  12     1180.11     1263.78     36.90 o 
   7   1  12     1127.61     1167.46     41.74 o 
   8   1  12       62.36       59.32     27.73 o 
   9   1  12      290.04      247.42     35.10 o 
  10   1  12       22.41       -1.55     24.29 o 
  11   1  12      161.29      210.92     36.70 o 
 -16   2  12      277.29      403.13     70.18 o 
 -15   2  12      228.93      211.77     39.83 o 
 -14   2  12      243.21      284.90     39.49 o 
 -13   2  12       80.35      105.90     28.70 o 
 -12   2  12      666.99      655.87     35.90 o 
 -11   2  12      145.94      151.07     24.79 o 
 -10   2  12      893.76      879.73     36.00 o 
  -9   2  12       26.16       40.35     14.61 o 
  -8   2  12      159.74      217.29     18.13 o 
  -7   2  12      803.89      795.55     25.91 o 
  -6   2  12     1121.85     1060.50     26.99 o 
  -5   2  12      339.03      297.26     17.17 o 
  -4   2  12     3566.17     3666.04     46.63 o 
  -3   2  12      119.40      160.95     20.66 o 
  -2   2  12     7281.51     7054.12     82.60 o 
  -1   2  12     3279.32     3133.11     37.99 o 
   0   2  12     7411.07     7107.74     64.61 o 
   1   2  12       55.75       55.92     11.38 o 
   2   2  12      764.82      710.03     21.32 o 
   3   2  12     2144.78     2167.88     34.29 o 
   4   2  12      650.33      741.29     24.47 o 
   5   2  12      216.36      189.67     17.00 o 
   6   2  12      808.80      710.97     28.32 o 
   7   2  12     1193.72     1207.41     35.59 o 
   8   2  12      352.31      370.70     34.97 o 
   9   2  12       41.80       50.89     26.19 o 
  10   2  12      188.70      199.15     35.04 o 
  11   2  12       27.08       32.68     29.45 o 
 -15   3  12      183.78      124.56     37.20 o 
 -14   3  12      449.30      493.55     48.43 o 
 -13   3  12      260.34      250.31     38.66 o 
 -12   3  12     1489.57     1571.80     63.56 o 
 -11   3  12      513.50      595.91     47.36 o 
 -10   3  12      397.73      337.13     37.41 o 
  -9   3  12     3186.95     3088.06    117.44 o 
  -8   3  12     3866.36     3831.54    108.36 o 
  -7   3  12     2444.03     2310.40     47.65 o 
  -6   3  12      240.55      186.14     18.83 o 
  -5   3  12        4.40      -17.67     11.78 o 
  -4   3  12     3367.40     3327.94     55.74 o 
  -3   3  12       83.37       86.59     16.48 o 
  -2   3  12      161.73      194.48     14.11 o 
  -1   3  12     1290.27     1248.82     24.62 o 
   0   3  12     2484.94     2432.29     34.59 o 
   1   3  12     2673.30     2613.90     38.34 o 
   2   3  12     3524.99     3577.75     44.61 o 
   3   3  12      238.84      220.36     16.20 o 
   4   3  12      380.49      374.80     20.76 o 
   5   3  12     2177.15     2134.14     41.79 o 
   6   3  12      501.75      520.81     26.21 o 
   7   3  12      345.61      363.63     25.74 o 
   8   3  12      131.92       97.34     19.73 o 
   9   3  12       49.21       33.35     25.35 o 
  10   3  12      688.03      799.06     49.99 o 
  11   3  12       27.52      145.07     94.93 o 
 -15   4  12      451.40      524.64     53.05 o 
 -14   4  12      160.00      139.76     37.28 o 
 -13   4  12        6.74      -36.55     24.37 o 
 -12   4  12       53.88       44.38     29.87 o 
 -11   4  12     2495.06     2377.01     84.68 o 
 -10   4  12        0.08      -25.32     25.95 o 
  -9   4  12      738.42      752.09     70.51 o 
  -8   4  12      783.96      873.62     47.29 o 
  -7   4  12     1449.77     1491.65     78.66 o 
  -6   4  12      463.40      443.02     26.72 o 
  -5   4  12     1861.95     1817.43     42.15 o 
  -4   4  12      121.69      117.25     18.05 o 
  -3   4  12     4875.12     4879.46    100.45 o 
  -2   4  12     1468.15     1434.41     39.32 o 
  -1   4  12    14739.69    14822.40    130.77 o 
   0   4  12      797.83      833.35     27.95 o 
   1   4  12       18.40        8.09     13.56 o 
   2   4  12      346.19      341.18     18.06 o 
   3   4  12     1119.61     1098.21     29.46 o 
   4   4  12        0.63      -18.76     12.50 o 
   5   4  12      795.97      898.74     32.23 o 
   6   4  12      491.01      491.78     26.59 o 
   7   4  12      371.25      325.09     28.46 o 
   8   4  12      267.11      242.56     27.62 o 
   9   4  12      303.59      324.19     32.14 o 
  10   4  12       16.74       20.64     22.29 o 
 -14   5  12       73.04       58.99     33.93 o 
 -13   5  12        6.11      -29.74     28.07 o 
 -12   5  12      123.11      109.77     33.03 o 
 -11   5  12      404.81      488.00     46.78 o 
 -10   5  12      654.99      653.87     77.81 o 
  -9   5  12      342.40      221.64     57.37 o 
  -8   5  12     1410.95     1419.32     79.92 o 
  -7   5  12       34.69       40.77     21.55 o 
  -6   5  12      177.15      131.96     27.73 o 
  -5   5  12       99.75       78.69     17.81 o 
  -4   5  12      935.29      972.75     34.04 o 
  -3   5  12      565.43      465.42     27.86 o 
  -2   5  12        0.32       -4.89     15.15 o 
  -1   5  12      278.54      321.86     22.24 o 
   0   5  12     2268.70     2182.46     51.46 o 
   1   5  12        5.27      -21.85     14.57 o 
   2   5  12        3.10      -25.37     16.91 o 
   3   5  12      338.64      344.21     26.75 o 
   4   5  12     1412.30     1451.29     42.91 o 
   5   5  12      128.79      129.66     22.06 o 
   6   5  12     1308.82     1459.73     56.64 o 
   7   5  12      832.05      901.67     48.16 o 
   8   5  12       41.42       -4.71     27.02 o 
   9   5  12      237.26      152.00     44.09 o 
  10   5  12      344.29      362.32     45.08 o 
 -14   6  12       14.74      -19.30     31.34 o 
 -13   6  12       11.33       21.12     32.33 o 
 -12   6  12       33.50      -24.49     27.89 o 
 -11   6  12      230.64      243.51     39.80 o 
 -10   6  12      356.28      292.50     40.80 o 
  -9   6  12        0.88      -30.47     24.65 o 
  -8   6  12       38.94        5.33     25.73 o 
  -7   6  12     3068.52     3052.15    140.76 o 
  -6   6  12      906.67      931.99     72.50 o 
  -5   6  12     1649.33     1596.88     86.15 o 
  -4   6  12      275.46      244.97     33.85 o 
  -3   6  12     1683.74     1558.93     57.03 o 
  -2   6  12        3.06      -21.25     21.00 o 
  -1   6  12      980.49      996.71     39.09 o 
   0   6  12      272.53      246.40     38.93 o 
   1   6  12      206.01      167.98     23.27 o 
   2   6  12      449.48      469.93     49.09 o 
   3   6  12     1142.96     1109.72     39.24 o 
   4   6  12      494.89      502.47     41.82 o 
   5   6  12       12.67       -3.64     24.02 o 
   6   6  12        8.35        2.08     25.45 o 
   7   6  12      946.03      948.47     50.25 o 
   8   6  12       55.70       49.24     30.02 o 
   9   6  12      187.27      211.05     51.73 o 
 -13   7  12       88.55       83.96     38.08 o 
 -12   7  12       51.38       21.40     33.75 o 
 -11   7  12      169.81      204.86     40.06 o 
 -10   7  12      240.74      252.20     41.14 o 
  -9   7  12        0.77      -18.33     26.69 o 
  -8   7  12      750.92      710.24     48.92 o 
  -7   7  12       61.88       72.12     31.01 o 
  -6   7  12       34.80       26.95     27.63 o 
  -5   7  12      595.77      556.70     43.78 o 
  -4   7  12      930.06      921.04     77.15 o 
  -3   7  12     1841.05     1914.61    144.04 o 
  -2   7  12       48.26      -10.85     28.04 o 
  -1   7  12      797.25      799.69     36.69 o 
   0   7  12      630.11      579.80     32.13 o 
   1   7  12      376.36      415.43     41.29 o 
   2   7  12      461.00      488.26     32.51 o 
   3   7  12       60.96       75.29     38.19 o 
   4   7  12      522.55      542.17     48.26 o 
   5   7  12      196.12      255.94     36.69 o 
   6   7  12      414.10      491.32     44.45 o 
   7   7  12       67.24       80.05     30.79 o 
   8   7  12        0.86      -21.38     37.86 o 
 -11   8  12      305.32      309.13     47.33 o 
 -10   8  12      374.90      431.39     55.05 o 
  -9   8  12       65.61       38.65     31.41 o 
  -8   8  12       54.55      -33.57     26.90 o 
  -7   8  12       25.26       27.63     38.67 o 
  -6   8  12      856.88      934.56    149.39 o 
  -5   8  12       25.18       15.14     25.81 o 
  -4   8  12       29.25       58.45     27.94 o 
  -3   8  12      440.49      444.95     41.40 o 
  -2   8  12      316.33      367.39     32.33 o 
  -1   8  12      771.91      702.95     36.44 o 
   0   8  12        4.71        6.66     20.02 o 
   1   8  12       16.25       46.96     27.94 o 
   2   8  12      756.75      809.96     49.21 o 
   3   8  12      146.23      171.30     33.35 o 
   4   8  12      292.38      367.57     53.80 o 
   5   8  12        2.22      -36.89     24.59 o 
   6   8  12       14.86       17.66     28.04 o 
   7   8  12        8.01      -49.77     34.50 o 
 -10   9  12      156.04      184.63     42.08 o 
  -9   9  12       42.22        5.06     38.96 o 
  -8   9  12      138.13       92.30     35.52 o 
  -7   9  12        8.37      -21.25     27.99 o 
  -6   9  12        0.23      -38.10     45.53 o 
  -5   9  12       48.42       82.52     36.82 o 
  -4   9  12        6.69      -22.38     24.29 o 
  -3   9  12      246.97      260.99     37.41 o 
  -2   9  12       23.82       28.67     22.52 o 
  -1   9  12      179.76      183.40     28.76 o 
   0   9  12      276.47      248.12     41.95 o 
   1   9  12      466.04      490.96     45.88 o 
   2   9  12       13.58       27.36     46.82 o 
   3   9  12      120.34       88.10     47.34 o 
   4   9  12        0.64       -9.46     29.08 o 
   5   9  12        4.62      -21.90     31.33 o 
  -7  10  12       17.12        5.42     32.01 o 
  -6  10  12      217.13      292.11     52.84 o 
  -5  10  12        7.36      -29.98     28.13 o 
  -4  10  12        1.03      -38.36     26.34 o 
  -3  10  12        0.03      -22.10     25.75 o 
  -2  10  12      286.46      243.60     77.52 o 
  -1  10  12        2.89        3.42     28.22 o 
   0  10  12       40.14       51.15     30.47 o 
   1  10  12        1.74       -5.88     28.87 o 
   2  10  12      249.32      293.98     42.32 o 
   3  10  12       19.59       10.73     31.59 o 
 -15   0  13      151.01      198.13     55.64 o 
 -13   0  13      415.01      350.44     54.75 o 
 -11   0  13       70.49      108.43     26.35 o 
  -9   0  13     2842.93     3016.70     69.53 o 
  -7   0  13     2102.08     2217.01     56.38 o 
  -5   0  13     5630.95     5806.60     92.04 o 
  -3   0  13     6639.98     6431.41     96.82 o 
  -1   0  13      897.28      828.50     36.13 o 
   1   0  13      702.63      718.92     22.58 o 
   3   0  13      147.18      220.56     26.20 o 
   5   0  13     8073.95     8100.40    130.02 o 
   7   0  13     3547.48     3613.28    123.31 o 
   9   0  13      154.82      171.86     45.24 o 
  11   0  13       59.65       73.42     45.53 o 
 -16   1  13      594.43      694.49     67.89 o 
 -15   1  13      140.95      196.08     38.24 o 
 -14   1  13      942.98      956.94     41.88 o 
 -13   1  13      101.65       87.99     23.46 o 
 -12   1  13      404.86      393.27     35.09 o 
 -11   1  13       43.20       16.45     16.60 o 
 -10   1  13     2369.32     2526.24     46.71 o 
  -9   1  13       83.77       86.70     21.00 o 
  -8   1  13      268.62      220.84     19.11 o 
  -7   1  13     2338.35     2345.32     40.61 o 
  -6   1  13     2368.72     2444.23     40.71 o 
  -5   1  13     1603.97     1600.63     32.31 o 
  -4   1  13      125.49      160.92     30.12 o 
  -3   1  13      338.24      323.86     18.60 o 
  -2   1  13     6383.98     6477.94     68.35 o 
  -1   1  13     1161.83     1213.28     27.48 o 
   0   1  13     6971.58     6980.55     63.01 o 
   1   1  13       96.74      114.24     11.94 o 
   2   1  13      294.03      275.49     15.73 o 
   3   1  13      706.70      645.31     20.69 o 
   4   1  13     1728.06     1734.09     32.81 o 
   5   1  13       30.88       64.85     14.64 o 
   6   1  13       23.09        0.17     16.62 o 
   7   1  13      625.99      694.89     36.78 o 
   8   1  13      614.18      554.20     40.54 o 
   9   1  13       25.29       16.39     23.35 o 
  10   1  13        4.66      -33.84     25.01 o 
  11   1  13       54.90       15.79     30.33 o 
 -15   2  13       48.73       -5.92     34.06 o 
 -14   2  13        7.02      -11.17     26.31 o 
 -13   2  13      403.80      354.78     40.74 o 
 -12   2  13      487.64      570.44     45.14 o 
 -11   2  13      213.31      175.80     26.08 o 
 -10   2  13      155.96      142.55     22.95 o 
  -9   2  13     3777.47     3756.79     54.75 o 
  -8   2  13      191.36      165.43     17.51 o 
  -7   2  13     2575.46     2477.93     41.45 o 
  -6   2  13      121.89       92.99     14.27 o 
  -5   2  13     1568.76     1540.67     31.24 o 
  -4   2  13     5278.53     5328.60     60.19 o 
  -3   2  13      780.64      761.10     24.08 o 
  -2   2  13      170.32      192.39     19.86 o 
  -1   2  13     1140.52     1133.14     24.49 o 
   0   2  13      661.37      619.62     19.83 o 
   1   2  13     7337.32     7296.64     71.99 o 
   2   2  13      203.87      228.22     15.62 o 
   3   2  13       35.36       26.81     11.82 o 
   4   2  13      980.82      966.25     26.35 o 
   5   2  13     2182.14     2128.20     38.78 o 
   6   2  13     1066.80      995.09     45.09 o 
   7   2  13      661.90      635.90     29.27 o 
   8   2  13       33.11       11.53     20.15 o 
   9   2  13      112.18       75.34     51.51 o 
  10   2  13      101.89       74.60     29.33 o 
 -15   3  13      259.60      282.30     50.47 o 
 -14   3  13       74.31       51.32     30.82 o 
 -13   3  13        6.30      -28.62     25.75 o 
 -12   3  13      166.02      239.02     37.36 o 
 -11   3  13     2581.18     2768.41    120.32 o 
 -10   3  13     2129.90     2026.04     67.27 o 
  -9   3  13     1577.31     1650.17     59.73 o 
  -8   3  13      301.37      291.85     24.55 o 
  -7   3  13      218.47      179.09     20.65 o 
  -6   3  13       35.82       22.91     15.09 o 
  -5   3  13     2344.93     2231.84     46.90 o 
  -4   3  13       70.52       46.39     15.68 o 
  -3   3  13     1463.35     1447.88     38.38 o 
  -2   3  13     3424.53     3128.46     70.63 o 
  -1   3  13     4367.98     4490.81     50.13 o 
   0   3  13     3563.26     3511.38     43.04 o 
   1   3  13        1.13        1.78     10.23 o 
   2   3  13      149.02      135.74     14.33 o 
   3   3  13      389.89      423.49     20.42 o 
   4   3  13      406.09      423.27     21.68 o 
   5   3  13      902.16      980.21     39.87 o 
   6   3  13        9.92       -5.09     15.72 o 
   7   3  13      136.52       94.02     19.89 o 
   8   3  13        0.53      -11.35     15.96 o 
   9   3  13       41.72       61.13     28.20 o 
  10   3  13       69.31       91.94     30.97 o 
 -15   4  13       74.68      185.93     40.25 o 
 -14   4  13       64.45       13.27     29.03 o 
 -13   4  13       33.17      -37.42     35.24 o 
 -12   4  13     1065.66     1155.53     87.78 o 
 -11   4  13      132.99      173.84     35.33 o 
 -10   4  13      140.19       85.47     31.15 o 
  -9   4  13      507.79      451.27     61.14 o 
  -8   4  13     2660.46     2600.78    125.45 o 
  -7   4  13       81.90       64.36     25.80 o 
  -6   4  13      249.93      215.30     21.73 o 
  -5   4  13       68.32       44.65     17.86 o 
  -4   4  13     1629.69     1637.70     41.87 o 
  -3   4  13     1929.43     1919.09     50.76 o 
  -2   4  13       10.15        5.00     15.27 o 
  -1   4  13       34.19       74.02     18.67 o 
   0   4  13     3810.30     3836.04     65.40 o 
   1   4  13      231.85      189.74     19.18 o 
   2   4  13     3316.55     3258.57     60.40 o 
   3   4  13      787.43      732.43     31.50 o 
   4   4  13      106.73       75.47     19.38 o 
   5   4  13     1202.31     1210.70     34.11 o 
   6   4  13     1774.11     1937.53     42.90 o 
   7   4  13      616.99      617.21     33.40 o 
   8   4  13       10.91      -28.57     19.05 o 
   9   4  13        5.16       -9.25     21.12 o 
  10   4  13      467.17      387.19     45.02 o 
 -14   5  13       79.02       46.70     33.85 o 
 -13   5  13       23.36        0.41     38.26 o 
 -12   5  13        0.45      -37.11     24.74 o 
 -11   5  13      940.72     1011.32     57.97 o 
 -10   5  13        7.96      -37.93     25.29 o 
  -9   5  13      224.96      208.58     34.02 o 
  -8   5  13      341.63      289.92     37.26 o 
  -7   5  13     3142.97     3168.60    152.49 o 
  -6   5  13       24.63       -6.15     21.20 o 
  -5   5  13      773.21      876.04     33.74 o 
  -4   5  13      418.46      404.14     27.34 o 
  -3   5  13      486.52      437.87     43.28 o 
  -2   5  13      338.41      303.65     25.66 o 
  -1   5  13     3294.17     3131.70     61.63 o 
   0   5  13       14.68        2.42     14.47 o 
   1   5  13       74.55       88.01     20.50 o 
   2   5  13      202.45      189.04     22.24 o 
   3   5  13     1069.39     1054.13     38.00 o 
   4   5  13       57.25       59.98     19.25 o 
   5   5  13       30.61        7.37     19.36 o 
   6   5  13       88.92       82.47     28.88 o 
   7   5  13      853.13      876.51     48.51 o 
   8   5  13       13.97       -5.06     27.72 o 
   9   5  13      378.99      344.03     41.80 o 
 -13   6  13       90.46      104.76     38.00 o 
 -12   6  13       86.59       97.95     33.47 o 
 -11   6  13      289.43      276.21     42.84 o 
 -10   6  13      167.22      135.14     32.25 o 
  -9   6  13       96.67       71.71     29.39 o 
  -8   6  13      859.04      772.25     48.75 o 
  -7   6  13        1.35       -2.85     26.15 o 
  -6   6  13       19.66       31.95     25.86 o 
  -5   6  13      130.18      120.98     28.19 o 
  -4   6  13     2413.00     2404.27    121.91 o 
  -3   6  13      210.11      257.10     40.14 o 
  -2   6  13     2212.19     1939.84     62.87 o 
  -1   6  13       65.12        8.68     18.49 o 
   0   6  13      210.54      171.88     23.79 o 
   1   6  13     1193.49     1110.88     39.40 o 
   2   6  13      250.75      264.84     37.17 o 
   3   6  13       62.23       58.95     20.88 o 
   4   6  13      904.60      868.59     46.85 o 
   5   6  13        3.98      -21.66     29.52 o 
   6   6  13     1130.89     1244.57     55.54 o 
   7   6  13        3.13       -0.22     27.45 o 
   8   6  13      138.23      204.92     36.91 o 
 -12   7  13       13.69       -8.06     32.18 o 
 -11   7  13      290.95      301.19     89.62 o 
 -10   7  13       53.29       60.75     31.05 o 
  -9   7  13      177.98       92.95     33.19 o 
  -8   7  13      145.63      146.16     35.61 o 
  -7   7  13       26.61       16.82     26.76 o 
  -6   7  13     1677.37     1878.77    157.51 o 
  -5   7  13       56.40       58.53     30.33 o 
  -4   7  13      863.77      877.87     48.97 o 
  -3   7  13      378.29      379.71     66.67 o 
  -2   7  13       72.04       46.61     25.79 o 
  -1   7  13      545.59      571.91     32.77 o 
   0   7  13        4.97       -3.26     17.88 o 
   1   7  13      133.18      138.09     23.03 o 
   2   7  13       59.82       94.92     22.68 o 
   3   7  13      808.21      710.57     73.90 o 
   4   7  13       18.15        8.66     30.62 o 
   5   7  13        1.42      -22.41     23.71 o 
   6   7  13       92.12       74.59     40.29 o 
   7   7  13       44.88       26.88     30.04 o 
 -11   8  13      326.53      408.97     48.44 o 
 -10   8  13       87.82       74.97     35.22 o 
  -9   8  13       15.20       -6.46     29.93 o 
  -8   8  13      291.41      282.37     41.80 o 
  -7   8  13       56.60       48.07     30.35 o 
  -6   8  13        9.61        0.80     27.70 o 
  -5   8  13      308.33      273.01     43.06 o 
  -4   8  13      113.82       90.23     28.51 o 
  -3   8  13      861.46      909.20    135.00 o 
  -2   8  13        0.35      -20.65     19.73 o 
  -1   8  13      271.66      238.45     29.46 o 
   0   8  13      440.42      449.42     34.36 o 
   1   8  13     1147.10     1198.47     56.64 o 
   2   8  13      214.34      264.16     38.35 o 
   3   8  13      146.87      148.44     34.48 o 
   4   8  13        0.26      -14.34     27.67 o 
   5   8  13      165.01      167.78     36.78 o 
   6   8  13       62.83       46.31     31.30 o 
  -9   9  13        3.82       -9.86     31.71 o 
  -8   9  13        0.18      -40.00     26.67 o 
  -7   9  13       15.72      -40.66     27.11 o 
  -6   9  13      387.81      419.07     45.68 o 
  -5   9  13       10.84        1.25     41.14 o 
  -4   9  13       54.53        8.12     28.98 o 
  -3   9  13      219.65      217.07     38.18 o 
  -2   9  13      206.84      176.35     28.68 o 
  -1   9  13       93.87       44.83     23.90 o 
   0   9  13       36.14       41.52     29.45 o 
   1   9  13        1.47       23.61     28.00 o 
   2   9  13       71.76       50.66     29.69 o 
   3   9  13       16.63        7.78     30.51 o 
   4   9  13      220.90      206.36     86.41 o 
  -7  10  13        1.75       -5.95     32.37 o 
  -6  10  13       64.95       34.28     35.34 o 
  -5  10  13      136.46      180.72     44.46 o 
  -4  10  13        4.86      -23.68     29.00 o 
  -3  10  13      143.54      130.06     29.43 o 
  -2  10  13        0.67      -40.28     26.85 o 
  -1  10  13      148.42      128.49     54.57 o 
   0  10  13      228.70      257.35     40.85 o 
   1  10  13      419.28      508.13     51.08 o 
   2  10  13      210.39      251.61     43.46 o 
 -16   0  14      530.05      595.88     74.83 o 
 -14   0  14      924.29      905.07     73.42 o 
 -12   0  14      357.29      391.28     38.54 o 
 -10   0  14     3585.33     3816.43    115.34 o 
  -8   0  14      386.36      352.84     30.73 o 
  -6   0  14     4029.81     3968.55     82.46 o 
  -4   0  14      491.33      433.99     55.34 o 
  -2   0  14     4092.59     4081.91    142.46 o 
   0   0  14     3763.77     3752.60     88.18 o 
   2   0  14     6668.25     6418.51    105.08 o 
   4   0  14     4710.66     4711.26     94.35 o 
   6   0  14       12.20      -18.39     32.14 o 
   8   0  14     1198.15     1279.94     79.25 o 
  10   0  14      192.66      244.03     53.43 o 
 -15   1  14      194.62      181.97     54.02 o 
 -14   1  14       19.79      -24.34     21.18 o 
 -13   1  14      346.02      368.63     33.58 o 
 -12   1  14        8.18      -26.93     17.95 o 
 -11   1  14      300.88      287.69     23.27 o 
 -10   1  14       18.11       16.62     15.52 o 
  -9   1  14      937.52     1074.72     31.63 o 
  -8   1  14       80.55       37.26     14.78 o 
  -7   1  14     1911.99     1893.56     59.90 o 
  -6   1  14      281.26      268.84     19.03 o 
  -5   1  14     2515.34     2565.22     41.77 o 
  -4   1  14      406.13      386.02     20.48 o 
  -3   1  14     6486.88     6422.62     80.56 o 
  -2   1  14      980.60      933.54     26.89 o 
  -1   1  14     3426.73     3272.85     45.34 o 
   0   1  14      130.17      192.71     14.61 o 
   1   1  14      861.07      878.06     21.86 o 
   2   1  14      832.92      768.54     26.60 o 
   3   1  14        1.89      -10.41     13.33 o 
   4   1  14       15.24       11.98     15.37 o 
   5   1  14     1665.50     1629.73     41.29 o 
   6   1  14      351.31      339.66     26.72 o 
   7   1  14     1117.18     1068.78     46.78 o 
   8   1  14       64.00       50.49     22.35 o 
   9   1  14      136.79      106.17     30.31 o 
  10   1  14        0.43      -37.44     24.96 o 
 -15   2  14      186.46      243.08     40.75 o 
 -14   2  14       55.57       43.14     30.92 o 
 -13   2  14      302.16      375.40     63.79 o 
 -12   2  14      384.71      335.72     39.47 o 
 -11   2  14       82.55       57.11     29.19 o 
 -10   2  14     2759.70     2882.49     77.46 o 
  -9   2  14      950.89     1031.82     37.33 o 
  -8   2  14     3501.49     3689.57     64.52 o 
  -7   2  14       36.51        9.04     11.96 o 
  -6   2  14        1.77      -15.36     10.24 o 
  -5   2  14     1762.43     1838.69     34.94 o 
  -4   2  14      494.37      445.55     22.80 o 
  -3   2  14       25.64       23.01     11.91 o 
  -2   2  14     4272.83     4159.43     66.03 o 
  -1   2  14     1456.68     1497.56     27.85 o 
   0   2  14      234.98      236.21     15.56 o 
   1   2  14      286.29      333.78     25.77 o 
   2   2  14      281.02      307.26     17.52 o 
   3   2  14      769.60      708.18     23.21 o 
   4   2  14     2622.22     2685.83     42.63 o 
   5   2  14       92.53      106.64     20.15 o 
   6   2  14      267.80      241.00     27.06 o 
   7   2  14      253.72      235.11     26.61 o 
   8   2  14       28.73       19.03     20.79 o 
   9   2  14      285.05      334.37     39.07 o 
  10   2  14      143.36      100.28     34.58 o 
 -15   3  14       17.40        6.15     29.64 o 
 -14   3  14      147.04      108.83     34.59 o 
 -13   3  14       57.43       80.13     36.05 o 
 -12   3  14     1215.39     1305.80     91.50 o 
 -11   3  14        0.16      -12.63     26.34 o 
 -10   3  14      237.14      316.95     53.17 o 
  -9   3  14      528.54      543.93     41.64 o 
  -8   3  14     2533.88     2546.73     56.49 o 
  -7   3  14      759.10      744.11     31.85 o 
  -6   3  14       16.00      -20.76     13.84 o 
  -5   3  14       46.05       65.58     16.91 o 
  -4   3  14     3597.74     3460.46     76.35 o 
  -3   3  14     2111.37     2062.87     46.89 o 
  -2   3  14     1691.08     1522.87     73.80 o 
  -1   3  14       52.13       33.97     14.19 o 
   0   3  14     1661.80     1596.73     57.22 o 
   1   3  14      329.90      353.62     18.64 o 
   2   3  14     5808.40     5918.01     63.05 o 
   3   3  14       28.24       12.09     13.29 o 
   4   3  14       17.37       21.73     14.09 o 
   5   3  14      189.64      204.44     20.97 o 
   6   3  14     1073.70     1110.56     34.33 o 
   7   3  14      134.61      175.87     27.75 o 
   8   3  14        0.10      -26.96     17.98 o 
   9   3  14       93.57       47.88     28.23 o 
 -14   4  14       33.90        0.34     29.99 o 
 -13   4  14       14.15      -27.11     29.26 o 
 -12   4  14      102.35      107.05     34.40 o 
 -11   4  14     1465.34     1378.14     61.75 o 
 -10   4  14      229.39      149.37     33.03 o 
  -9   4  14      774.30      708.48     47.22 o 
  -8   4  14      238.43      255.75     33.98 o 
  -7   4  14       12.00      -12.78     21.48 o 
  -6   4  14      106.86       56.78     20.71 o 
  -5   4  14      346.55      352.08     26.42 o 
  -4   4  14        8.34        4.49     14.32 o 
  -3   4  14      159.89      178.00     26.06 o 
  -2   4  14      120.72      124.56     19.38 o 
  -1   4  14     1701.02     1659.64     38.03 o 
   0   4  14      477.73      477.10     25.25 o 
   1   4  14       33.41       11.15     14.97 o 
   2   4  14      482.89      482.73     26.27 o 
   3   4  14     2597.45     2643.65     92.89 o 
   4   4  14      298.86      303.32     33.27 o 
   5   4  14      537.08      533.24     31.69 o 
   6   4  14       88.80       99.78     22.35 o 
   7   4  14      418.64      414.30     39.89 o 
   8   4  14       32.82       41.03     41.25 o 
   9   4  14      127.84       69.22     46.27 o 
 -14   5  14       47.89        8.30     30.89 o 
 -13   5  14       62.70       78.78     36.08 o 
 -12   5  14      514.83      610.74     53.51 o 
 -11   5  14      177.41      173.04     36.20 o 
 -10   5  14       14.10      -16.00     25.10 o 
  -9   5  14      122.31       90.12     29.96 o 
  -8   5  14      940.46      954.08     51.94 o 
  -7   5  14      162.34      162.19     30.87 o 
  -6   5  14      288.97      258.79     34.80 o 
  -5   5  14      157.71      120.68     21.25 o 
  -4   5  14     2825.60     2854.71     58.59 o 
  -3   5  14     1290.01     1135.29     47.66 o 
  -2   5  14     1919.14     1932.76     48.92 o 
  -1   5  14      867.52      884.30     30.92 o 
   0   5  14      425.11      389.93     22.98 o 
   1   5  14     1090.03      982.17     36.97 o 
   2   5  14      829.49      958.57     37.11 o 
   3   5  14      593.09      544.85     31.32 o 
   4   5  14       45.61       26.29     19.58 o 
   5   5  14      515.74      515.03     33.26 o 
   6   5  14      967.02      820.93     46.69 o 
   7   5  14       15.29       14.62     26.04 o 
   8   5  14       32.64       19.11     29.45 o 
 -13   6  14      114.11      113.66     38.01 o 
 -12   6  14      159.80      125.60     36.45 o 
 -11   6  14      158.84      162.44     36.78 o 
 -10   6  14        0.39      -17.92     31.66 o 
  -9   6  14      214.13      162.71     34.40 o 
  -8   6  14       58.93       18.78     28.20 o 
  -7   6  14      436.75      465.84     60.07 o 
  -6   6  14     1522.08     1480.25     74.20 o 
  -5   6  14     1109.66     1043.96     52.75 o 
  -4   6  14      829.41      829.17     47.56 o 
  -3   6  14      193.94      181.45     24.98 o 
  -2   6  14       34.73       36.40     25.83 o 
  -1   6  14      152.15      139.27     21.83 o 
   0   6  14        0.09      -26.96     17.97 o 
   1   6  14       82.17       64.73     20.58 o 
   2   6  14       85.98       67.54     21.51 o 
   3   6  14      722.14      709.19     34.49 o 
   4   6  14        2.61      -29.03     24.26 o 
   5   6  14      118.40       83.16     44.42 o 
   6   6  14      145.51      133.43     34.15 o 
   7   6  14      244.81      253.33     39.24 o 
   8   6  14      293.21      302.11     39.96 o 
 -12   7  14      123.29      109.98     39.73 o 
 -11   7  14      254.67      215.59     41.31 o 
 -10   7  14       12.31      -21.02     26.54 o 
  -9   7  14       19.55       20.60     29.69 o 
  -8   7  14      424.10      498.41     46.39 o 
  -7   7  14      205.25      235.42     37.85 o 
  -6   7  14       55.35       37.92     26.85 o 
  -5   7  14      201.20      261.30     36.83 o 
  -4   7  14     2037.02     2149.08     83.53 o 
  -3   7  14      853.19      878.37     91.17 o 
  -2   7  14      169.73      171.92     26.54 o 
  -1   7  14        3.51      -25.64     17.09 o 
   0   7  14      150.15      110.38     23.86 o 
   1   7  14      908.71      923.03     39.63 o 
   2   7  14      188.45      171.31     26.45 o 
   3   7  14       65.93       47.30     27.58 o 
   4   7  14      166.13       85.14     31.26 o 
   5   7  14      269.00      199.91     35.95 o 
   6   7  14      246.30      284.07     40.70 o 
   7   7  14      161.54      120.83     60.73 o 
 -11   8  14      423.00      439.03     51.30 o 
 -10   8  14       91.67      109.32     36.60 o 
  -9   8  14      468.16      503.77    115.04 o 
  -8   8  14       61.82       23.04     28.00 o 
  -7   8  14       17.68      -23.56     28.34 o 
  -6   8  14      137.84      181.32     36.58 o 
  -5   8  14        3.89      -37.68     25.12 o 
  -4   8  14      262.88      327.67     80.03 o 
  -3   8  14       96.79      100.07     31.59 o 
  -2   8  14       25.90      -21.68     19.99 o 
  -1   8  14      243.17      154.67     26.89 o 
   0   8  14      142.11      142.41     27.02 o 
   1   8  14        0.10       27.87     33.13 o 
   2   8  14       35.26       19.46     28.03 o 
   3   8  14      139.13      113.03     34.59 o 
   4   8  14       57.78       -2.30     29.97 o 
   5   8  14      192.02      256.84     41.40 o 
  -9   9  14       45.49       47.59     40.44 o 
  -8   9  14       38.94       17.84     32.03 o 
  -7   9  14      157.03      147.60     38.15 o 
  -6   9  14       82.38       80.36     34.15 o 
  -5   9  14       24.61      -40.07     26.71 o 
  -4   9  14        0.47      -29.58     26.68 o 
  -3   9  14      336.91      347.34     35.17 o 
  -2   9  14       25.17       -3.85     21.14 o 
  -1   9  14      137.72      103.55     26.27 o 
   0   9  14       41.43       36.47     38.63 o 
   1   9  14     1157.45     1279.20     62.49 o 
   2   9  14        1.31        7.71     30.12 o 
   3   9  14      487.54      612.92     51.21 o 
  -6  10  14      350.71      308.49     80.07 o 
  -5  10  14        0.24      -30.01     30.29 o 
  -4  10  14       78.29       13.57     32.32 o 
  -3  10  14        1.53      -32.08     21.39 o 
  -2  10  14       31.54      -35.65     45.64 o 
  -1  10  14       16.81       -5.43     29.16 o 
   0  10  14       50.64       71.16     33.47 o 
 -15   0  15      278.83      262.11     56.75 o 
 -13   0  15      721.60      742.80     65.38 o 
 -11   0  15      492.22      525.86     41.30 o 
  -9   0  15        7.58      -11.32     19.94 o 
  -7   0  15     1461.49     1596.51     51.34 o 
  -5   0  15     1938.85     1772.06     50.44 o 
  -3   0  15    15124.78    15283.15    317.01 o 
  -1   0  15     5376.19     5285.56     91.56 o 
   1   0  15      643.84      638.20     36.76 o 
   3   0  15      111.91      132.58     27.79 o 
   5   0  15     1142.26     1018.98     50.18 o 
   7   0  15      803.33      757.49     48.09 o 
   9   0  15      239.18      243.74     54.90 o 
 -15   1  15       74.88       75.79     47.08 o 
 -14   1  15      308.58      297.58     40.17 o 
 -13   1  15       79.32      138.39     32.43 o 
 -12   1  15      134.89       93.17     24.17 o 
 -11   1  15        0.03       -8.68     15.84 o 
 -10   1  15     1455.92     1367.35     53.34 o 
  -9   1  15      153.18      158.51     19.18 o 
  -8   1  15      574.37      609.87     26.14 o 
  -7   1  15     1245.72     1325.50     33.42 o 
  -6   1  15      428.47      371.92     21.08 o 
  -5   1  15      958.94      871.01     26.73 o 
  -4   1  15      848.82      797.02     30.66 o 
  -3   1  15      161.44      165.17     16.64 o 
  -2   1  15     2111.81     2199.36     38.21 o 
  -1   1  15      148.49      158.44     17.50 o 
   0   1  15      326.73      343.10     20.71 o 
   1   1  15       10.31       18.99     13.41 o 
   2   1  15     2962.25     3015.57     50.47 o 
   3   1  15      106.98       61.55     16.58 o 
   4   1  15     3242.56     3356.25     56.74 o 
   5   1  15      125.82      114.06     19.98 o 
   6   1  15      185.86      166.63     25.10 o 
   7   1  15      298.28      310.66     31.10 o 
   8   1  15      482.02      570.32     38.85 o 
   9   1  15      290.18      255.29     38.01 o 
 -15   2  15        0.39      -29.82     28.41 o 
 -14   2  15       36.15        1.81     28.85 o 
 -13   2  15      218.12      277.34     59.26 o 
 -12   2  15      454.55      495.32     50.03 o 
 -11   2  15      284.01      343.13     39.51 o 
 -10   2  15      107.64       99.80     35.61 o 
  -9   2  15     1047.85     1174.99     40.19 o 
  -8   2  15      240.57      358.88     27.72 o 
  -7   2  15      655.09      641.41     31.83 o 
  -6   2  15        2.56      -20.50     13.67 o 
  -5   2  15      243.95      246.49     22.42 o 
  -4   2  15      271.61      299.69     23.45 o 
  -3   2  15     1074.64     1055.57     35.01 o 
  -2   2  15      368.95      370.41     17.85 o 
  -1   2  15      232.26      261.43     16.12 o 
   0   2  15      425.39      407.60     18.60 o 
   1   2  15     1252.69     1254.95     32.71 o 
   2   2  15       63.71       65.77     16.23 o 
   3   2  15      492.72      481.22     26.16 o 
   4   2  15       70.28       80.07     18.32 o 
   5   2  15       99.05      128.10     20.95 o 
   6   2  15      815.55      772.60     37.32 o 
   7   2  15       49.66       22.12     20.63 o 
   8   2  15        0.02      -28.06     18.71 o 
   9   2  15      271.92      254.18     37.97 o 
 -15   3  15      187.93      180.75     38.79 o 
 -14   3  15       41.94        7.70     29.92 o 
 -13   3  15      161.60      145.62     36.88 o 
 -12   3  15      157.73      114.02     34.57 o 
 -11   3  15     1459.45     1459.22     69.14 o 
 -10   3  15     1704.60     1742.29    111.32 o 
  -9   3  15      687.61      614.02     43.54 o 
  -8   3  15      166.87      198.75     42.11 o 
  -7   3  15        1.71      -22.36     14.90 o 
  -6   3  15      626.90      553.72     29.58 o 
  -5   3  15     2354.33     2270.44     50.26 o 
  -4   3  15      208.99      234.32     23.11 o 
  -3   3  15      464.17      449.32     27.52 o 
  -2   3  15        2.17      -18.56     14.46 o 
  -1   3  15     2012.13     1895.85     39.09 o 
   0   3  15       90.98       74.78     16.07 o 
   1   3  15      142.18      189.81     19.72 o 
   2   3  15      810.66      894.07     30.99 o 
   3   3  15     2363.34     2454.47     41.37 o 
   4   3  15     3135.78     3226.78     71.54 o 
   5   3  15     1147.28     1245.29     42.86 o 
   6   3  15      297.02      307.62     29.94 o 
   7   3  15        5.97       -9.79     19.28 o 
   8   3  15       19.88        2.57     21.08 o 
   9   3  15      104.25       97.96     32.90 o 
 -14   4  15       87.66       69.52     34.24 o 
 -13   4  15       21.06      -22.20     26.77 o 
 -12   4  15     1118.56     1155.78     73.53 o 
 -11   4  15       25.60       28.36     28.62 o 
 -10   4  15       10.61      -28.48     24.76 o 
  -9   4  15        9.70      -21.16     29.63 o 
  -8   4  15     1192.12     1192.80    154.93 o 
  -7   4  15        4.33       -6.34     22.79 o 
  -6   4  15     1730.38     1773.44     46.75 o 
  -5   4  15     1238.69     1150.54     38.87 o 
  -4   4  15      473.77      557.67     29.49 o 
  -3   4  15     1801.22     1698.07     45.68 o 
  -2   4  15     1222.81     1230.49     39.93 o 
  -1   4  15      189.75      178.95     20.01 o 
   0   4  15     1626.89     1483.15     37.27 o 
   1   4  15      179.06      187.91     20.40 o 
   2   4  15     1573.02     1517.65     39.06 o 
   3   4  15       43.18       55.44     19.23 o 
   4   4  15       50.86       63.80     20.29 o 
   5   4  15       10.82        9.41     19.17 o 
   6   4  15      318.68      280.88     38.02 o 
   7   4  15        8.30      -27.30     34.24 o 
   8   4  15        5.51      -16.60     37.93 o 
 -14   5  15        6.23      -11.45     30.63 o 
 -13   5  15       59.96       58.22     44.64 o 
 -12   5  15      247.94      283.16     41.57 o 
 -11   5  15      195.05      134.88     56.27 o 
 -10   5  15        0.50      -34.37     26.11 o 
  -9   5  15      214.09      183.19     35.54 o 
  -8   5  15       96.65       92.47     30.22 o 
  -7   5  15      605.34      568.64     43.64 o 
  -6   5  15      136.65      113.45     29.61 o 
  -5   5  15     1407.44     1440.78     72.80 o 
  -4   5  15       15.37       13.54     18.99 o 
  -3   5  15       14.46        7.26     18.63 o 
  -2   5  15       20.53       23.22     15.73 o 
  -1   5  15     1380.21     1382.13     37.68 o 
   0   5  15       50.19       23.78     15.98 o 
   1   5  15       11.17        1.04     17.30 o 
   2   5  15       30.20        8.40     20.78 o 
   3   5  15     1533.35     1652.30     47.41 o 
   4   5  15        0.19      -16.41     18.17 o 
   5   5  15      442.51      475.52     33.47 o 
   6   5  15       59.59       33.03     36.82 o 
   7   5  15      173.56      112.31     47.38 o 
   8   5  15        1.58      -25.24     38.82 o 
 -13   6  15       21.02        3.91     39.92 o 
 -12   6  15      212.37      233.52     41.72 o 
 -11   6  15      250.47      247.51     41.23 o 
 -10   6  15       16.13      -14.10     28.03 o 
  -9   6  15        0.27      -26.14     28.59 o 
  -8   6  15      483.89      555.89     46.96 o 
  -7   6  15      683.41      725.52     47.81 o 
  -6   6  15       12.81       -3.59     25.65 o 
  -5   6  15      203.76      217.76     34.86 o 
  -4   6  15     1937.71     1808.46     64.49 o 
  -3   6  15      241.00      201.83     26.15 o 
  -2   6  15      874.99      856.47     46.85 o 
  -1   6  15        1.26      -25.82     17.22 o 
   0   6  15       23.29       31.92     19.53 o 
   1   6  15      181.78      207.48     25.93 o 
   2   6  15      211.18      197.75     26.23 o 
   3   6  15       15.95        8.75     20.48 o 
   4   6  15      293.38      257.95     35.58 o 
   5   6  15       10.48       -8.81     25.49 o 
   6   6  15      466.87      482.38     61.62 o 
   7   6  15       73.69       67.35     29.27 o 
 -12   7  15      233.30      247.23     42.90 o 
 -11   7  15      168.00      141.10     38.41 o 
 -10   7  15       16.81      -34.95     29.65 o 
  -9   7  15      330.18      301.94     40.82 o 
  -8   7  15      190.49      209.89     48.96 o 
  -7   7  15      144.77      123.53     42.73 o 
  -6   7  15      708.38      663.01     47.66 o 
  -5   7  15      251.45      283.75     39.29 o 
  -4   7  15      741.69      795.82     49.15 o 
  -3   7  15        1.16       -3.71     26.19 o 
  -2   7  15       84.18       81.91     30.54 o 
  -1   7  15      335.47      411.68     32.60 o 
   0   7  15     1117.26     1041.96     42.00 o 
   1   7  15       62.11       58.05     21.29 o 
   2   7  15       41.42       13.78     21.21 o 
   3   7  15      466.11      518.41     45.66 o 
   4   7  15       33.47       31.73     29.04 o 
   5   7  15      336.99      444.73     45.15 o 
   6   7  15       18.65      -13.58     27.48 o 
 -10   8  15       15.50       19.31     32.29 o 
  -9   8  15       93.09       86.70     35.17 o 
  -8   8  15       96.15       76.47     33.88 o 
  -7   8  15      625.35      781.95     62.83 o 
  -6   8  15       14.29       -9.15     27.70 o 
  -5   8  15       54.68       19.31     48.04 o 
  -4   8  15       84.23       54.51     29.71 o 
  -3   8  15      255.24      336.97     49.66 o 
  -2   8  15       27.42       -4.78     21.58 o 
  -1   8  15       53.21       30.70     22.15 o 
   0   8  15      321.97      269.32     32.57 o 
   1   8  15      399.40      424.01     43.43 o 
   2   8  15      164.32      151.92     52.91 o 
   3   8  15        1.78        9.66     29.39 o 
   4   8  15       33.19       53.38     59.48 o 
  -8   9  15        6.41      -43.83     29.64 o 
  -7   9  15       41.76        8.27     31.69 o 
  -6   9  15      141.39      146.35     36.59 o 
  -5   9  15        4.94      -40.31     26.87 o 
  -4   9  15        8.74      -41.31     27.88 o 
  -3   9  15        5.53      -23.11     21.38 o 
  -2   9  15      143.38      144.31     28.25 o 
  -1   9  15       75.87       59.46     25.31 o 
   0   9  15      298.19      322.45     43.79 o 
   1   9  15       25.26       71.51     37.30 o 
   2   9  15        3.47       37.78     41.99 o 
  -3  10  15        5.55      -13.04     25.11 o 
 -14   0  16      308.80      301.22     55.49 o 
 -12   0  16      137.23      105.39     29.65 o 
 -10   0  16     1074.02      989.43     47.93 o 
  -8   0  16        1.51       -7.60     19.05 o 
  -6   0  16     5248.12     5176.85     92.82 o 
  -4   0  16     1935.37     1865.87     53.87 o 
  -2   0  16       93.03      124.25     24.24 o 
   0   0  16      894.61      981.39     41.78 o 
   2   0  16      891.18      851.36     43.15 o 
   4   0  16      547.11      565.45     40.06 o 
   6   0  16       95.46       80.06     29.33 o 
   8   0  16     1130.14     1292.71     83.16 o 
 -15   1  16       87.79       -4.35     40.00 o 
 -14   1  16      121.30       76.52     45.75 o 
 -13   1  16      310.18      282.51     39.34 o 
 -12   1  16      162.87      135.18     31.49 o 
 -11   1  16      921.81      988.12     39.88 o 
 -10   1  16      276.25      281.32     27.61 o 
  -9   1  16       28.10      -11.38     14.68 o 
  -8   1  16       14.81       13.09     14.88 o 
  -7   1  16      486.73      517.82     24.12 o 
  -6   1  16       94.00       89.43     15.61 o 
  -5   1  16      752.14      661.10     25.42 o 
  -4   1  16        4.25       -8.70     12.44 o 
  -3   1  16     2770.35     2772.23     45.71 o 
  -2   1  16     2541.55     2475.53     43.72 o 
  -1   1  16      198.71      182.52     17.75 o 
   0   1  16     1812.94     1842.17     44.97 o 
   1   1  16     2301.32     2217.49     43.31 o 
   2   1  16      286.65      402.07     24.51 o 
   3   1  16      561.55      518.61     27.16 o 
   4   1  16      240.14      229.24     22.76 o 
   5   1  16      403.52      353.39     27.06 o 
   6   1  16      310.53      286.95     27.13 o 
   7   1  16      430.84      474.29     35.30 o 
   8   1  16        4.27        4.48     21.85 o 
   9   1  16      168.09      149.58     51.51 o 
 -15   2  16      172.29      138.59     38.83 o 
 -14   2  16       16.84      -31.83     27.86 o 
 -13   2  16      215.13      213.70     54.39 o 
 -12   2  16      309.60      261.23     39.44 o 
 -11   2  16       87.85      111.52     31.45 o 
 -10   2  16     2850.23     3075.56     81.84 o 
  -9   2  16      290.92      310.31     28.24 o 
  -8   2  16      614.21      604.62     31.48 o 
  -7   2  16       13.54        8.16     16.19 o 
  -6   2  16     1048.41      847.89     33.86 o 
  -5   2  16     2362.54     2171.48     57.39 o 
  -4   2  16     1838.72     1579.20     43.36 o 
  -3   2  16       64.62       66.35     18.17 o 
  -2   2  16        0.48      -17.19     11.46 o 
  -1   2  16      596.47      617.52     25.19 o 
   0   2  16      560.81      581.49     25.03 o 
   1   2  16      598.30      598.36     26.95 o 
   2   2  16      110.23       93.00     17.98 o 
   3   2  16      204.74      267.20     30.29 o 
   4   2  16     2586.91     2671.82     52.18 o 
   5   2  16       96.52       58.76     19.91 o 
   6   2  16      367.01      413.42     33.22 o 
   7   2  16      135.08      112.40     25.26 o 
   8   2  16       31.71        1.25     22.24 o 
   9   2  16      193.48      238.95     61.76 o 
 -14   3  16       29.69      -28.76     30.33 o 
 -13   3  16      341.37      313.82     42.65 o 
 -12   3  16      443.99      485.19     46.13 o 
 -11   3  16      205.46      160.96     34.20 o 
 -10   3  16        1.43      -34.98     23.32 o 
  -9   3  16       35.78        2.65     26.12 o 
  -8   3  16      900.77      915.91     36.89 o 
  -7   3  16        0.60      -24.95     18.75 o 
  -6   3  16     1794.79     1901.48     55.62 o 
  -5   3  16      195.77      186.83     23.95 o 
  -4   3  16       73.21       30.39     21.90 o 
  -3   3  16      489.62      470.47     29.95 o 
  -2   3  16       91.38       65.38     18.85 o 
  -1   3  16       51.97        9.18     14.16 o 
   0   3  16     2589.04     2358.03     79.16 o 
   1   3  16     1317.96     1362.98     54.87 o 
   2   3  16     1348.95     1365.17     45.49 o 
   3   3  16      886.10      860.12     39.16 o 
   4   3  16       28.80       67.64     22.99 o 
   5   3  16        0.31       -0.17     24.36 o 
   6   3  16      571.61      599.12     47.33 o 
   7   3  16        5.24      -36.00     24.00 o 
   8   3  16        0.40      -28.16     27.09 o 
 -14   4  16        1.25      -48.37     32.25 o 
 -13   4  16       75.51       44.17     33.59 o 
 -12   4  16       92.64      130.84     35.30 o 
 -11   4  16      520.38      545.76     49.46 o 
 -10   4  16       29.87       18.28     27.10 o 
  -9   4  16      840.67      816.85     49.26 o 
  -8   4  16      157.05      144.08     31.09 o 
  -7   4  16        4.80      -38.53     35.86 o 
  -6   4  16      405.16      411.02     29.40 o 
  -5   4  16     2181.74     2258.69     53.64 o 
  -4   4  16      713.36      661.68     55.74 o 
  -3   4  16      281.05      224.78     25.15 o 
  -2   4  16       50.88       24.31     16.15 o 
  -1   4  16     1240.59     1261.93     51.13 o 
   0   4  16       82.32       29.63     16.34 o 
   1   4  16       56.66       74.52     17.95 o 
   2   4  16      507.58      546.10     28.74 o 
   3   4  16      700.94      734.53     37.29 o 
   4   4  16      378.64      494.64     42.49 o 
   5   4  16      853.18      849.63     48.47 o 
   6   4  16        0.06      -44.13     39.22 o 
   7   4  16        6.11      -22.36     30.11 o 
   8   4  16      162.17      159.54     50.92 o 
 -13   5  16       12.40       11.49     33.05 o 
 -12   5  16      633.09      721.72     53.04 o 
 -11   5  16       14.42       11.36     29.88 o 
 -10   5  16       96.03       77.24     41.66 o 
  -9   5  16       42.42       28.24     29.77 o 
  -8   5  16      683.13      665.80     51.95 o 
  -7   5  16      400.14      385.73     40.44 o 
  -6   5  16      183.70      255.08     35.69 o 
  -5   5  16     1177.06     1127.88     41.28 o 
  -4   5  16     1351.36     1282.91     43.22 o 
  -3   5  16     1651.79     1530.97     46.60 o 
  -2   5  16      726.74      685.42     29.67 o 
  -1   5  16       23.79        0.07     15.99 o 
   0   5  16       53.99       27.30     16.20 o 
   1   5  16       91.15       60.79     18.24 o 
   2   5  16      502.04      471.42     31.06 o 
   3   5  16       31.67       48.98     21.06 o 
   4   5  16        1.02      -27.49     18.33 o 
   5   5  16       20.99        0.34     23.14 o 
   6   5  16      536.44      563.26     69.44 o 
   7   5  16        4.35       31.66     37.71 o 
 -12   6  16      258.74      183.26     40.97 o 
 -11   6  16       50.22       39.61     31.03 o 
 -10   6  16        0.51       -7.70     28.01 o 
  -9   6  16      124.65       79.24     30.05 o 
  -8   6  16        2.58       -6.31     28.37 o 
  -7   6  16      735.91      693.55     48.63 o 
  -6   6  16      314.81      321.28     40.19 o 
  -5   6  16     1301.86     1212.63     56.48 o 
  -4   6  16       56.43       73.02     28.61 o 
  -3   6  16      156.73      140.36     59.35 o 
  -2   6  16       19.33        1.08     16.62 o 
  -1   6  16      488.05      471.49     32.36 o 
   0   6  16      798.99      809.86     38.38 o 
   1   6  16      668.23      664.10     35.32 o 
   2   6  16       44.10       10.97     20.43 o 
   3   6  16      370.17      308.57     29.87 o 
   4   6  16        5.67       -4.91     23.57 o 
   5   6  16      219.43      206.03     35.33 o 
   6   6  16        0.15       17.19     38.59 o 
 -11   7  16      109.91      118.16     39.60 o 
 -10   7  16        0.87      -40.61     29.75 o 
  -9   7  16       33.44       -8.31     27.35 o 
  -8   7  16      369.50      367.02     44.22 o 
  -7   7  16      412.20      476.90     48.85 o 
  -6   7  16        1.61        9.16     28.11 o 
  -5   7  16      172.03      228.68     41.55 o 
  -4   7  16       82.75       73.46     29.85 o 
  -3   7  16      202.76      236.01     38.19 o 
  -2   7  16       58.95       39.27     21.49 o 
  -1   7  16       19.42       36.99     22.28 o 
   0   7  16       94.81      144.02     25.75 o 
   1   7  16        0.21      -19.20     19.00 o 
   2   7  16      430.07      452.41     42.48 o 
   3   7  16       84.65       85.05     38.63 o 
   4   7  16        2.75       -0.53     28.18 o 
   5   7  16      304.69      328.21     42.22 o 
 -10   8  16       38.84        2.03     28.87 o 
  -9   8  16      243.55      248.52     41.31 o 
  -8   8  16       75.42       88.16     36.93 o 
  -7   8  16       59.43       50.13     32.30 o 
  -6   8  16       12.95        4.95     54.05 o 
  -5   8  16        0.23      -11.70     27.57 o 
  -4   8  16      385.26      436.10     85.49 o 
  -3   8  16        4.41      -19.42     22.15 o 
  -2   8  16      451.64      537.75     36.75 o 
  -1   8  16      178.47      166.71     28.69 o 
   0   8  16      585.31      658.77     39.92 o 
   1   8  16        1.60        7.48     34.54 o 
   2   8  16      168.42      138.36     46.93 o 
   3   8  16      231.17      226.49     40.27 o 
  -7   9  16      768.26      908.23    101.32 o 
  -6   9  16        0.71       14.39     31.94 o 
  -5   9  16      158.67      134.44     37.67 o 
  -4   9  16       76.41       37.97     31.96 o 
  -3   9  16       44.50      -18.59     22.29 o 
  -2   9  16        1.62      -36.51     24.34 o 
  -1   9  16      137.28       98.72     27.91 o 
   0   9  16       12.68        0.51     33.83 o 
   1   9  16      246.84      238.35     56.60 o 
 -13   0  17      659.16      611.74     70.47 o 
 -11   0  17      887.53      895.96     48.06 o 
  -9   0  17        8.89        6.93     21.88 o 
  -7   0  17     1265.80     1173.09     47.54 o 
  -5   0  17      537.82      674.21     38.29 o 
  -3   0  17     6383.25     5971.28    102.31 o 
  -1   0  17      320.86      296.28     46.78 o 
   1   0  17     2008.84     2054.91     62.25 o 
   3   0  17     1194.29     1326.15     54.46 o 
   5   0  17      246.79      167.66     32.24 o 
   7   0  17      716.25      849.51     52.21 o 
 -15   1  17       49.50      100.95     53.57 o 
 -14   1  17      224.45      359.30     62.06 o 
 -13   1  17      136.68      155.52     46.53 o 
 -12   1  17        5.32      -11.85     26.25 o 
 -11   1  17        0.01       30.05     20.76 o 
 -10   1  17     1042.78     1205.73     42.30 o 
  -9   1  17       30.65      -13.59     17.80 o 
  -8   1  17      472.88      470.05     29.73 o 
  -7   1  17       80.32       41.77     18.29 o 
  -6   1  17     3013.07     2954.37     58.88 o 
  -5   1  17       61.52       76.60     16.38 o 
  -4   1  17     3252.42     3147.81     50.40 o 
  -3   1  17       15.02        1.03     13.61 o 
  -2   1  17        7.18       -5.00     13.31 o 
  -1   1  17      280.75      280.67     24.22 o 
   0   1  17      812.59      834.69     30.32 o 
   1   1  17       17.83       46.71     16.67 o 
   2   1  17       51.11       61.82     21.01 o 
   3   1  17        2.05       -5.41     15.63 o 
   4   1  17      397.08      354.36     26.69 o 
   5   1  17       77.87       32.57     23.58 o 
   6   1  17       39.88        6.44     19.16 o 
   7   1  17       91.19       56.53     24.13 o 
   8   1  17      816.27      989.08     46.79 o 
 -14   2  17      150.38      185.23     37.93 o 
 -13   2  17      301.56      342.50     58.67 o 
 -12   2  17      538.91      530.81     84.71 o 
 -11   2  17     1239.25     1248.90     58.27 o 
 -10   2  17       89.76      118.96     31.49 o 
  -9   2  17      106.58       54.82     21.00 o 
  -8   2  17      204.35      214.06     25.28 o 
  -7   2  17      326.10      229.26     24.78 o 
  -6   2  17      389.76      438.58     29.64 o 
  -5   2  17       38.00       23.94     18.10 o 
  -4   2  17       16.07       11.31     16.87 o 
  -3   2  17      340.43      348.24     34.44 o 
  -2   2  17     2519.21     2363.82     78.78 o 
  -1   2  17       70.97       53.81     20.28 o 
   0   2  17        2.04      -26.70     17.80 o 
   1   2  17     3463.07     3547.43     78.94 o 
   2   2  17      564.65      605.83     29.07 o 
   3   2  17     2245.97     2273.32     62.54 o 
   4   2  17        1.09      -13.95     16.52 o 
   5   2  17        0.11      -24.12     16.08 o 
   6   2  17      195.26      190.17     28.34 o 
   7   2  17       33.34       41.65     23.36 o 
   8   2  17       82.07       86.98     26.78 o 
 -14   3  17        1.05      -39.33     26.22 o 
 -13   3  17       71.04       38.35     31.70 o 
 -12   3  17       80.61      110.76     34.48 o 
 -11   3  17      585.09      686.51     48.25 o 
 -10   3  17      695.78      626.24     45.88 o 
  -9   3  17     1107.76     1072.17     53.69 o 
  -8   3  17        3.36      -18.64     17.83 o 
  -7   3  17       84.90       53.28     28.91 o 
  -6   3  17      536.37      462.76     30.30 o 
  -5   3  17     1370.13     1287.92     42.29 o 
  -4   3  17     1719.63     1639.48     46.76 o 
  -3   3  17       76.68       62.17     19.85 o 
  -2   3  17      154.97      110.68     22.05 o 
  -1   3  17      347.97      357.41     29.65 o 
   0   3  17      250.61      225.23     26.21 o 
   1   3  17      414.22      440.79     32.85 o 
   2   3  17      545.88      583.28     35.81 o 
   3   3  17       69.01       87.00     24.54 o 
   4   3  17      524.12      529.76     37.47 o 
   5   3  17      639.95      683.78     46.39 o 
   6   3  17       31.75       -3.50     38.26 o 
   7   3  17       21.24        5.22     26.86 o 
 -14   4  17       56.86       -8.68     40.18 o 
 -13   4  17      477.29      456.54     49.31 o 
 -12   4  17      360.08      380.66     53.50 o 
 -11   4  17      112.97      102.31     48.78 o 
 -10   4  17       17.67       20.10     61.17 o 
  -9   4  17       52.52       47.22     29.13 o 
  -8   4  17     1187.22     1153.67     55.26 o 
  -7   4  17        0.53      -30.23     23.22 o 
  -6   4  17     1066.66      958.13     38.81 o 
  -5   4  17      381.78      472.21     34.55 o 
  -4   4  17     1233.31     1173.33     42.06 o 
  -3   4  17      272.72      285.91     27.98 o 
  -2   4  17      198.95      128.98     19.84 o 
  -1   4  17       19.16       -5.83     15.03 o 
   0   4  17      452.80      461.87     31.69 o 
   1   4  17       27.50       33.17     19.85 o 
   2   4  17     2069.85     2043.80     55.75 o 
   3   4  17       65.05       94.86     25.07 o 
   4   4  17      375.57      445.42    100.88 o 
   5   4  17      101.38      122.22     32.10 o 
   6   4  17      551.54      633.99     47.01 o 
   7   4  17        9.77      -33.28     40.00 o 
 -13   5  17      248.29      289.30     46.65 o 
 -12   5  17       90.22       86.95     34.91 o 
 -11   5  17       53.62       35.66     29.59 o 
 -10   5  17       18.73      -28.90     25.60 o 
  -9   5  17      571.58      641.81     48.83 o 
  -8   5  17      652.40      733.85     65.16 o 
  -7   5  17       54.26       67.90     28.53 o 
  -6   5  17      746.13      650.33     45.65 o 
  -5   5  17     1679.47     1656.91     52.81 o 
  -4   5  17      231.09      201.45     26.22 o 
  -3   5  17      396.99      473.15     65.06 o 
  -2   5  17       24.35       -5.72     15.51 o 
  -1   5  17      146.57      111.57     20.05 o 
   0   5  17       14.29        0.55     15.95 o 
   1   5  17      359.16      429.43     27.86 o 
   2   5  17       42.18       31.48     26.66 o 
   3   5  17      341.42      298.04     37.12 o 
   4   5  17       71.15       89.60     29.43 o 
   5   5  17      122.09      160.01     33.44 o 
   6   5  17       91.60       46.27     43.61 o 
 -12   6  17      243.86      237.75     60.47 o 
 -11   6  17       11.31       -0.39     30.14 o 
 -10   6  17       92.12       78.92     34.17 o 
  -9   6  17       50.99       35.02     35.09 o 
  -8   6  17      151.72      120.20     31.38 o 
  -7   6  17      436.15      422.13     45.31 o 
  -6   6  17       14.92       15.71     27.13 o 
  -5   6  17      209.91      250.22     37.20 o 
  -4   6  17      373.64      409.01     84.20 o 
  -3   6  17      210.70      269.78     29.61 o 
  -2   6  17      968.32      909.48     34.70 o 
  -1   6  17      631.38      603.05     34.75 o 
   0   6  17        5.41       15.58     26.40 o 
   1   6  17        5.28       -4.37     20.06 o 
   2   6  17      464.81      510.40     36.49 o 
   3   6  17        5.74      -34.48     23.76 o 
   4   6  17        3.16       16.90     39.70 o 
   5   6  17      110.89       61.03     44.87 o 
 -11   7  17      109.10      105.77     40.16 o 
 -10   7  17        0.27      -36.89     26.73 o 
  -9   7  17      383.98      383.78     46.37 o 
  -8   7  17       78.77       85.72     32.23 o 
  -7   7  17       10.48        6.14     27.88 o 
  -6   7  17       32.77       25.39     37.12 o 
  -5   7  17      339.22      401.27     45.49 o 
  -4   7  17      112.52      126.99     33.47 o 
  -3   7  17       53.11       71.96     24.61 o 
  -2   7  17      201.12      172.22     29.91 o 
  -1   7  17      492.22      496.16     36.39 o 
   0   7  17      408.46      481.30     36.11 o 
   1   7  17       90.55       47.90     24.52 o 
   2   7  17       92.92       89.21     25.92 o 
   3   7  17       78.03       58.17     31.38 o 
   4   7  17       47.91       33.06     29.50 o 
  -9   8  17       87.29       88.95     37.65 o 
  -8   8  17      317.46      307.22     45.11 o 
  -7   8  17      361.59      405.69     47.95 o 
  -6   8  17      150.13      120.61     37.20 o 
  -5   8  17        0.03      -22.95     27.91 o 
  -4   8  17       94.40       74.74     40.40 o 
  -3   8  17      281.60      267.08     32.72 o 
  -2   8  17        0.10      -13.67     22.38 o 
  -1   8  17       23.64      -14.86     20.30 o 
   0   8  17      238.17      262.35     32.77 o 
   1   8  17        0.19       -8.55     26.85 o 
   2   8  17      293.10      382.34     46.93 o 
  -6   9  17       84.90       97.64     36.33 o 
  -5   9  17       12.49      -21.91     28.78 o 
  -4   9  17        7.40      -21.57     23.55 o 
  -3   9  17        9.18      -24.04     22.53 o 
  -2   9  17       20.09      -21.86     22.73 o 
  -1   9  17       14.24       -9.54     23.39 o 
 -12   0  18      252.14      284.10     51.95 o 
 -10   0  18       55.03       -2.13     21.50 o 
  -8   0  18       38.18        0.17     22.05 o 
  -6   0  18     2248.91     2146.60     81.25 o 
  -4   0  18      887.24      990.32     44.28 o 
  -2   0  18        4.19       11.37     21.23 o 
   0   0  18     3281.21     3342.13     79.83 o 
   2   0  18      581.67      554.59     39.43 o 
   4   0  18      325.08      307.54     37.52 o 
   6   0  18        1.96      -21.77     25.64 o 
 -14   1  18       36.25       42.36     47.52 o 
 -13   1  18      571.37      631.09     47.45 o 
 -12   1  18      125.66      136.60     34.23 o 
 -11   1  18     1668.87     1718.78     49.82 o 
 -10   1  18       70.37       79.27     22.61 o 
  -9   1  18        4.31      -13.78     17.96 o 
  -8   1  18        6.53       14.75     18.56 o 
  -7   1  18     1362.65     1300.56     42.33 o 
  -6   1  18      355.04      343.05     28.29 o 
  -5   1  18      585.66      556.73     31.13 o 
  -4   1  18      871.48      874.98     41.55 o 
  -3   1  18     1253.71     1246.79     41.83 o 
  -2   1  18     1333.93     1275.91     51.14 o 
  -1   1  18      600.37      597.98     27.66 o 
   0   1  18      215.22      255.04     21.71 o 
   1   1  18      679.60      695.11     30.01 o 
   2   1  18       35.21       27.14     17.29 o 
   3   1  18     1440.22     1598.26     42.50 o 
   4   1  18       13.74      -14.06     17.35 o 
   5   1  18        0.24       -6.81     17.94 o 
   6   1  18       45.68       41.23     20.67 o 
   7   1  18      213.30      230.96     31.73 o 
 -14   2  18      142.05      149.77     37.70 o 
 -13   2  18      156.81      128.10     35.24 o 
 -12   2  18        8.04       23.66     40.29 o 
 -11   2  18       33.84       49.26     29.22 o 
 -10   2  18      590.60      598.00     45.94 o 
  -9   2  18      298.76      379.95     31.07 o 
  -8   2  18       35.71       49.67     20.49 o 
  -7   2  18       31.09       25.13     19.22 o 
  -6   2  18      984.65      918.17     44.52 o 
  -5   2  18      585.80      641.87     33.85 o 
  -4   2  18     2232.59     2156.22     52.69 o 
  -3   2  18        1.45      -20.50     17.01 o 
  -2   2  18       34.20       13.31     17.90 o 
  -1   2  18       84.00       69.62     21.30 o 
   0   2  18      462.81      407.35     39.42 o 
   1   2  18      336.54      431.22     44.53 o 
   2   2  18       57.44       69.28     23.90 o 
   3   2  18       20.97       76.01     23.86 o 
   4   2  18      463.73      477.57     36.67 o 
   5   2  18       72.19       80.13     25.39 o 
   6   2  18      169.51      137.63     35.91 o 
   7   2  18       59.20        5.29     31.67 o 
 -14   3  18       10.83       40.43     34.86 o 
 -13   3  18      289.74      270.50     41.40 o 
 -12   3  18      419.59      474.98     47.66 o 
 -11   3  18      564.45      645.55     50.25 o 
 -10   3  18       62.22       68.95     40.25 o 
  -9   3  18        7.84        0.60     25.46 o 
  -8   3  18      915.85      977.33     40.36 o 
  -7   3  18      992.57      937.61     38.74 o 
  -6   3  18     1065.97     1075.87     40.49 o 
  -5   3  18      157.80      162.75     24.35 o 
  -4   3  18       48.49       58.05     20.45 o 
  -3   3  18       35.56       -2.86     19.16 o 
  -2   3  18      645.59      620.52     33.02 o 
  -1   3  18       45.91       24.34     19.52 o 
   0   3  18       55.26       38.27     20.02 o 
   1   3  18      797.11      713.20     37.12 o 
   2   3  18     1685.43     1798.12     53.61 o 
   3   3  18      777.48      826.17     40.83 o 
   4   3  18      122.93      152.78     27.57 o 
   5   3  18      140.10      257.45     38.40 o 
   6   3  18       62.78       46.95     31.60 o 
   7   3  18       80.87       57.49     32.76 o 
 -13   4  18      155.64      293.50     44.14 o 
 -12   4  18       83.08      140.72     49.99 o 
 -11   4  18      160.88      218.32     38.42 o 
 -10   4  18        0.16       -7.06     29.23 o 
  -9   4  18     1095.74     1049.64     55.15 o 
  -8   4  18      160.18      178.10     34.20 o 
  -7   4  18      171.88      247.03     59.07 o 
  -6   4  18      825.62      838.22     38.35 o 
  -5   4  18      750.33      643.49     35.04 o 
  -4   4  18      334.16      351.43     30.17 o 
  -3   4  18      343.45      337.35     45.46 o 
  -2   4  18       34.67        2.23     19.29 o 
  -1   4  18      348.76      272.13     28.60 o 
   0   4  18       81.09       45.79     21.22 o 
   1   4  18      341.92      357.32     40.70 o 
   2   4  18        1.56       18.35     21.79 o 
   3   4  18      368.04      421.74     34.23 o 
   4   4  18        0.09      -20.67     24.46 o 
   5   4  18      715.26      712.04     57.12 o 
   6   4  18      147.01      153.32     35.46 o 
 -12   5  18      409.05      508.44     51.40 o 
 -11   5  18       38.33       19.79     29.95 o 
 -10   5  18      165.56      185.49     37.50 o 
  -9   5  18       47.64       58.78     30.18 o 
  -8   5  18      126.10      154.48     32.71 o 
  -7   5  18       43.41       43.70     30.03 o 
  -6   5  18      448.05      478.15     44.76 o 
  -5   5  18      137.24      162.07     24.89 o 
  -4   5  18      436.52      423.34     33.83 o 
  -3   5  18        0.62      -13.22     15.66 o 
  -2   5  18     1232.58     1339.21     39.63 o 
  -1   5  18      187.63      179.60     25.91 o 
   0   5  18      207.89      194.56     27.95 o 
   1   5  18        0.03      -16.50     23.52 o 
   2   5  18      253.18      314.83     38.59 o 
   3   5  18       22.37       -7.49     27.10 o 
   4   5  18      113.13      153.06     32.60 o 
   5   5  18        5.78       51.85     28.06 o 
 -11   6  18       15.10       17.18     33.71 o 
 -10   6  18       45.62       77.11     33.47 o 
  -9   6  18      115.00      120.11     33.89 o 
  -8   6  18      248.59      348.05     44.29 o 
  -7   6  18      106.19       55.96     30.76 o 
  -6   6  18       51.34       29.70     28.87 o 
  -5   6  18      777.95      769.76     49.40 o 
  -4   6  18       40.00       -1.59     26.26 o 
  -3   6  18      210.31      212.05     24.01 o 
  -2   6  18       24.78       14.12     17.79 o 
  -1   6  18      654.59      553.59     35.06 o 
   0   6  18       64.59       46.45     23.32 o 
   1   6  18      361.56      398.36     41.96 o 
   2   6  18       37.74       31.69     35.90 o 
   3   6  18       35.12        2.95     27.05 o 
   4   6  18       47.36       28.19     41.40 o 
 -10   7  18       22.39       13.48     31.93 o 
  -9   7  18        5.05        9.45     29.65 o 
  -8   7  18      319.31      356.32     54.42 o 
  -7   7  18        4.40      -10.01     27.88 o 
  -6   7  18       45.29       47.01     32.15 o 
  -5   7  18       19.52       40.83     30.50 o 
  -4   7  18       14.55       22.24     29.30 o 
  -3   7  18      877.83      917.18     93.04 o 
  -2   7  18      230.89      245.14     31.43 o 
  -1   7  18      819.07      857.74     52.34 o 
   0   7  18       57.67       20.54     22.68 o 
   1   7  18      208.26      199.58     29.86 o 
   2   7  18      233.38      219.03     39.67 o 
   3   7  18        2.54      -58.30     40.66 o 
  -8   8  18      457.88      490.54     53.44 o 
  -7   8  18        0.14      -23.25     28.15 o 
  -6   8  18       34.48        3.84     32.25 o 
  -5   8  18       13.48      -41.49     27.66 o 
  -4   8  18       79.00       70.15     26.83 o 
  -3   8  18        8.52      -26.08     21.14 o 
  -2   8  18       15.83        4.55     22.22 o 
  -1   8  18       59.37       51.13     25.32 o 
   0   8  18      253.74      296.16     33.83 o 
   1   8  18       15.88       -2.41     28.36 o 
 -11   0  19      901.39      949.94     71.21 o 
  -9   0  19        2.29      -25.53     32.25 o 
  -7   0  19     1852.23     1892.65     60.50 o 
  -5   0  19      287.22      362.28     34.89 o 
  -3   0  19     1298.18     1376.19     51.98 o 
  -1   0  19      562.47      671.43     42.42 o 
   1   0  19      300.93      247.17     78.77 o 
   3   0  19      238.82      255.66     36.05 o 
   5   0  19       51.11      -23.09     25.38 o 
   7   0  19      454.77      551.09     76.08 o 
 -14   1  19      377.30      459.80     68.18 o 
 -13   1  19      404.90      545.72     48.27 o 
 -12   1  19      807.85      836.84     64.90 o 
 -11   1  19      133.59      145.62     25.39 o 
 -10   1  19       11.78      -19.32     19.67 o 
  -9   1  19       76.18       22.42     19.41 o 
  -8   1  19      135.32       90.23     28.56 o 
  -7   1  19       50.87       38.72     20.36 o 
  -6   1  19      787.22      796.15     36.40 o 
  -5   1  19        3.05      -18.26     17.48 o 
  -4   1  19     1260.37     1175.00     41.33 o 
  -3   1  19       98.06      100.27     21.74 o 
  -2   1  19        1.52        9.20     18.46 o 
  -1   1  19       51.45       31.06     19.42 o 
   0   1  19     2194.40     2134.50     46.51 o 
   1   1  19      443.74      506.97     28.56 o 
   2   1  19      612.15      628.13     30.80 o 
   3   1  19      125.67      164.75     22.91 o 
   4   1  19       98.93       56.25     19.77 o 
   5   1  19        1.62      -26.25     17.50 o 
   6   1  19       55.08       40.04     24.93 o 
 -14   2  19       52.98       41.22     32.66 o 
 -13   2  19       78.15       55.92     34.52 o 
 -12   2  19      478.24      601.71     49.63 o 
 -11   2  19      822.68      899.19     52.85 o 
 -10   2  19      166.53      157.71     33.58 o 
  -9   2  19       99.72       87.48     22.88 o 
  -8   2  19       37.21       19.13     19.26 o 
  -7   2  19     1360.36     1363.24     44.48 o 
  -6   2  19      560.14      557.89     33.56 o 
  -5   2  19     1308.24     1304.00     44.05 o 
  -4   2  19       25.95       31.15     20.20 o 
  -3   2  19        0.44      -20.10     18.29 o 
  -2   2  19      739.38      722.08     36.00 o 
  -1   2  19       46.29       38.73     19.76 o 
   0   2  19      127.71      200.60     26.52 o 
   1   2  19      843.69      831.42     39.91 o 
   2   2  19      304.82      342.14     32.31 o 
   3   2  19      819.73      753.53     39.38 o 
   4   2  19       25.89        4.31     23.06 o 
   5   2  19       19.82        7.67     23.75 o 
   6   2  19       49.99       -2.22     31.69 o 
 -13   3  19        3.92      -19.65     29.66 o 
 -12   3  19       78.46      109.32     33.17 o 
 -11   3  19       24.94       18.86     28.64 o 
 -10   3  19       56.86       83.48     35.27 o 
  -9   3  19      740.46      743.89     51.03 o 
  -8   3  19       32.82       -1.89     25.74 o 
  -7   3  19      128.20      153.41     24.95 o 
  -6   3  19       82.34       88.11     23.04 o 
  -5   3  19      863.78      776.41     44.10 o 
  -4   3  19      602.71      535.29     33.54 o 
  -3   3  19      262.99      248.80     28.21 o 
  -2   3  19       23.96      -13.77     18.07 o 
  -1   3  19      536.18      527.58     32.83 o 
   0   3  19      233.13      288.30     29.68 o 
   1   3  19      463.77      493.51     35.28 o 
   2   3  19      115.47      188.07     29.00 o 
   3   3  19       46.11       37.30     23.66 o 
   4   3  19       35.77       40.96     25.20 o 
   5   3  19     1150.24     1344.25     62.48 o 
   6   3  19       55.68       86.51     34.62 o 
 -13   4  19      255.39      317.85     46.23 o 
 -12   4  19      141.16      160.09     38.99 o 
 -11   4  19       33.37       32.25     30.00 o 
 -10   4  19      106.65      139.88     35.88 o 
  -9   4  19        0.34       18.82     28.46 o 
  -8   4  19       51.00       17.82     28.03 o 
  -7   4  19      311.09      295.99     38.42 o 
  -6   4  19      937.58     1039.30     45.34 o 
  -5   4  19       11.88        8.99     19.04 o 
  -4   4  19        6.31      -24.77     18.28 o 
  -3   4  19       78.72       -9.60     19.08 o 
  -2   4  19      136.02      122.63     24.77 o 
  -1   4  19       37.85        4.30     20.61 o 
   0   4  19        0.08      -22.08     17.79 o 
   1   4  19       22.23       33.22     22.87 o 
   2   4  19      269.79      244.52     31.07 o 
   3   4  19      258.08      265.79     32.48 o 
   4   4  19       24.47       22.25     29.27 o 
   5   4  19       60.73      103.88     32.61 o 
 -12   5  19       27.73       12.61     32.32 o 
 -11   5  19        0.16        1.60     30.70 o 
 -10   5  19      286.42      322.66     43.99 o 
  -9   5  19      220.55      201.95     36.94 o 
  -8   5  19      436.75      454.78     54.39 o 
  -7   5  19       51.00       73.39     43.10 o 
  -6   5  19       94.43       56.38     30.47 o 
  -5   5  19     1080.90     1043.32     57.34 o 
  -4   5  19        4.14      -14.32     20.69 o 
  -3   5  19      239.91      264.45     29.73 o 
  -2   5  19       73.38       68.01     22.69 o 
  -1   5  19      520.93      601.22     38.48 o 
   0   5  19       24.47        4.58     21.68 o 
   1   5  19      809.23      840.19     50.63 o 
   2   5  19       30.57       50.31     27.94 o 
   3   5  19       67.78       34.99     30.44 o 
   4   5  19      158.41      204.94     36.23 o 
 -11   6  19       73.11       78.19     36.20 o 
 -10   6  19      585.07      664.94     62.21 o 
  -9   6  19       53.10       51.75     32.99 o 
  -8   6  19       54.96        9.04     28.28 o 
  -7   6  19        6.62      -26.89     27.12 o 
  -6   6  19      125.31      114.12     32.35 o 
  -5   6  19       53.36       52.65     28.50 o 
  -4   6  19       71.50       29.83     28.45 o 
  -3   6  19      408.71      455.50     31.14 o 
  -2   6  19      850.53      840.73     42.02 o 
  -1   6  19      531.34      595.05     44.84 o 
   0   6  19      199.67      236.00     64.68 o 
   1   6  19      137.08       90.91     44.42 o 
   2   6  19       89.68      125.99     32.33 o 
   3   6  19        2.94        1.59     28.37 o 
  -9   7  19      267.14      223.70     42.77 o 
  -8   7  19       79.04       54.54     34.91 o 
  -7   7  19        1.64      -34.87     28.51 o 
  -6   7  19        0.46      -35.99     24.00 o 
  -5   7  19      218.76      227.06     39.80 o 
  -4   7  19      104.08      105.77     27.18 o 
  -3   7  19       39.48       49.34     25.37 o 
  -2   7  19        5.26       11.92     22.75 o 
  -1   7  19      218.74      220.58     37.45 o 
   0   7  19       49.78       34.51     29.11 o 
   1   7  19      156.49      190.91     54.72 o 
   2   7  19        1.01      -35.85     27.69 o 
  -6   8  19       95.94       71.16     33.77 o 
  -5   8  19        0.27      -18.44     31.41 o 
  -4   8  19       15.43       27.67     26.05 o 
  -3   8  19      228.91      237.63     49.74 o 
  -2   8  19       29.94       48.66     26.61 o 
  -1   8  19      185.27      230.92     31.51 o 
 -12   0  20     1324.59     1492.32     85.01 o 
 -10   0  20       78.27       43.10     40.96 o 
  -8   0  20       75.63       56.60     37.04 o 
  -6   0  20      246.72      322.33     53.13 o 
  -4   0  20     1541.10     1614.64     56.34 o 
  -2   0  20      207.46      229.80     30.50 o 
   0   0  20     2179.97     2275.60     80.95 o 
   2   0  20     1319.39     1460.84     60.81 o 
   4   0  20        9.39      -36.01     24.72 o 
   6   0  20       21.13       53.23     33.99 o 
 -13   1  20       11.16       17.78     40.00 o 
 -12   1  20      104.51      173.19     52.32 o 
 -11   1  20      170.85      204.61     34.91 o 
 -10   1  20       44.97       34.61     20.84 o 
  -9   1  20        0.20      -27.90     18.82 o 
  -8   1  20       11.11      -17.32     18.95 o 
  -7   1  20      915.18      870.27     38.72 o 
  -6   1  20       79.78       70.72     23.02 o 
  -5   1  20      663.91      682.06     35.82 o 
  -4   1  20      108.48       52.94     21.40 o 
  -3   1  20       97.00       64.97     21.70 o 
  -2   1  20      100.93      125.68     23.97 o 
  -1   1  20      122.59      101.96     29.43 o 
   0   1  20       76.64      136.57     24.43 o 
   1   1  20      190.84      218.15     28.42 o 
   2   1  20       91.34      112.49     26.00 o 
   3   1  20      298.65      308.22     45.37 o 
   4   1  20        0.14      -29.53     19.68 o 
   5   1  20        5.82      -21.34     22.43 o 
   6   1  20       14.53      -26.97     17.98 o 
 -13   2  20      366.70      479.69     48.81 o 
 -12   2  20      187.67      189.79     37.38 o 
 -11   2  20       85.42       51.92     30.47 o 
 -10   2  20      186.84      241.70     37.88 o 
  -9   2  20      103.80       73.72     23.31 o 
  -8   2  20      578.28      604.64     34.79 o 
  -7   2  20       22.59       -5.51     19.47 o 
  -6   2  20        3.86        0.50     18.70 o 
  -5   2  20      151.52      174.81     25.40 o 
  -4   2  20      420.32      500.07     34.46 o 
  -3   2  20      573.87      565.87     33.61 o 
  -2   2  20       67.74       76.82     22.58 o 
  -1   2  20       62.57       29.04     20.78 o 
   0   2  20      732.15      744.02     37.87 o 
   1   2  20      498.08      583.34     37.14 o 
   2   2  20      544.64      618.45     38.03 o 
   3   2  20       61.40       50.42     23.73 o 
   4   2  20      161.46      153.80     31.83 o 
   5   2  20      130.93      101.26     28.30 o 
 -13   3  20       26.54      -14.19     29.79 o 
 -12   3  20      109.15      113.79     40.48 o 
 -11   3  20       11.11      -19.23     27.17 o 
 -10   3  20       21.40       -4.60     27.33 o 
  -9   3  20      179.43      171.92     43.94 o 
  -8   3  20      103.42       73.02     22.67 o 
  -7   3  20      592.16      562.64     34.67 o 
  -6   3  20      410.13      492.25     34.40 o 
  -5   3  20      365.98      406.98     34.92 o 
  -4   3  20        0.35      -10.25     19.39 o 
  -3   3  20        9.67       -3.65     18.71 o 
  -2   3  20      145.23      122.76     26.15 o 
  -1   3  20        7.88      -12.28     19.48 o 
   0   3  20      113.09       78.02     29.78 o 
   1   3  20      216.42      245.88     30.42 o 
   2   3  20      385.59      343.06     41.03 o 
   3   3  20      141.93      154.06     28.87 o 
   4   3  20      107.84      131.32     29.74 o 
   5   3  20      113.06      197.88     39.03 o 
 -12   4  20      119.71      111.85     36.68 o 
 -11   4  20       14.63        1.42     29.00 o 
 -10   4  20        0.80       14.14     27.65 o 
  -9   4  20      657.96      706.77     96.19 o 
  -8   4  20       68.96       68.49     30.53 o 
  -7   4  20      111.13      131.77     34.03 o 
  -6   4  20       13.65       36.75     22.05 o 
  -5   4  20      716.50      782.02     40.15 o 
  -4   4  20       17.73      -22.35     23.40 o 
  -3   4  20      190.52      185.73     26.84 o 
  -2   4  20      122.98       56.08     23.04 o 
  -1   4  20       67.09       70.08     23.59 o 
   0   4  20      346.17      451.90     36.70 o 
   1   4  20      488.47      585.49     43.86 o 
   2   4  20       70.85       70.13     27.06 o 
   3   4  20       37.97       47.52     24.99 o 
   4   4  20      250.29      242.77     39.84 o 
 -11   5  20        3.48      -20.60     29.30 o 
 -10   5  20      393.96      522.29     50.66 o 
  -9   5  20       43.60       49.45     35.05 o 
  -8   5  20       53.07       36.51     30.20 o 
  -7   5  20       46.11       17.15     29.52 o 
  -6   5  20      704.76      675.26     55.31 o 
  -5   5  20       11.58        2.92     20.68 o 
  -4   5  20       13.76      -26.46     20.03 o 
  -3   5  20        5.99       -3.12     20.99 o 
  -2   5  20      557.79      472.08     36.89 o 
  -1   5  20        5.15        6.83     21.82 o 
   0   5  20      314.23      331.27     33.35 o 
   1   5  20       45.80       39.67     25.10 o 
   2   5  20      284.52      291.91     42.06 o 
   3   5  20       16.48       17.47     34.90 o 
 -10   6  20       35.86       51.72     31.53 o 
  -9   6  20        5.10       -9.14     28.36 o 
  -8   6  20        0.36      -21.31     28.70 o 
  -7   6  20        1.86      -31.15     28.27 o 
  -6   6  20       13.96      -14.67     27.29 o 
  -5   6  20      122.30      124.57     35.13 o 
  -4   6  20      176.51      157.37     46.97 o 
  -3   6  20      104.18      176.81     29.50 o 
  -2   6  20      132.29      164.39     30.35 o 
  -1   6  20      279.98      329.50     46.48 o 
   0   6  20        3.19        4.13     26.99 o 
   1   6  20      252.85      316.95     42.19 o 
   2   6  20       23.04       30.25     31.64 o 
  -8   7  20      130.93       80.71     35.72 o 
  -7   7  20       85.00       27.94     33.45 o 
  -6   7  20       76.17       10.72     31.04 o 
  -5   7  20       79.99       -1.92     29.54 o 
  -4   7  20       15.02        9.05     28.39 o 
  -3   7  20      491.20      439.72     58.44 o 
  -2   7  20      123.49      108.05     33.98 o 
  -1   7  20      371.19      397.59     56.01 o 
   0   7  20        0.21      -24.76     28.45 o 
 -11   0  21      135.52      121.46     46.34 o 
  -9   0  21       11.40      -42.95     31.58 o 
  -7   0  21      546.11      598.31     66.56 o 
  -5   0  21       48.73       42.06     37.27 o 
  -3   0  21      142.94       98.74     41.18 o 
  -1   0  21      684.78      686.15     45.91 o 
   1   0  21       66.74       18.23     26.27 o 
   3   0  21      183.64      209.79     53.02 o 
   5   0  21       10.17      -23.73     28.40 o 
 -13   1  21      262.37      244.70     54.24 o 
 -12   1  21      568.38      656.32     70.92 o 
 -11   1  21       88.40      177.18     51.21 o 
 -10   1  21       82.05       42.79     54.27 o 
  -9   1  21       37.03       42.11     26.70 o 
  -8   1  21      530.26      578.54     50.77 o 
  -7   1  21       33.72       44.84     20.96 o 
  -6   1  21       16.08      -15.67     18.22 o 
  -5   1  21       77.25       77.83     22.85 o 
  -4   1  21      126.37      130.11     24.05 o 
  -3   1  21      229.68      216.11     26.97 o 
  -2   1  21       54.30       13.36     20.11 o 
  -1   1  21      127.31      166.00     26.64 o 
   0   1  21      849.74      857.26     40.96 o 
   1   1  21      222.28      280.66     31.32 o 
   2   1  21      497.97      545.13     37.49 o 
   3   1  21       46.48       17.94     24.06 o 
   4   1  21      181.26      141.13     28.88 o 
   5   1  21        3.22      -26.32     23.30 o 
 -12   2  21       30.09        3.55     29.13 o 
 -11   2  21        9.92      -33.22     25.47 o 
 -10   2  21       46.05       27.76     28.25 o 
  -9   2  21      259.30      255.59     29.62 o 
  -8   2  21        0.34      -19.86     19.05 o 
  -7   2  21      993.52     1032.88     46.08 o 
  -6   2  21      159.08      167.63     25.60 o 
  -5   2  21     1095.89     1035.49     42.34 o 
  -4   2  21        3.81      -11.13     18.87 o 
  -3   2  21       33.37       21.50     20.95 o 
  -2   2  21      374.57      380.72     32.42 o 
  -1   2  21      253.75      295.27     30.69 o 
   0   2  21       19.87        8.23     22.83 o 
   1   2  21      102.93       77.19     26.14 o 
   2   2  21      188.99      216.49     29.25 o 
   3   2  21       50.70       37.88     23.97 o 
   4   2  21       59.69       51.31     26.29 o 
 -12   3  21        2.10        7.23     29.70 o 
 -11   3  21       49.58       12.34     30.21 o 
 -10   3  21      179.16      118.67     33.58 o 
  -9   3  21      664.88      762.71     49.31 o 
  -8   3  21      154.45      192.37     35.40 o 
  -7   3  21      249.44      313.75     31.36 o 
  -6   3  21      104.32      133.61     26.06 o 
  -5   3  21       99.75       94.36     23.22 o 
  -4   3  21       31.28        7.31     21.17 o 
  -3   3  21      129.58      138.92     26.44 o 
  -2   3  21       92.79       50.74     21.97 o 
  -1   3  21        3.59      -13.92     20.54 o 
   0   3  21      632.87      587.00     38.72 o 
   1   3  21      294.34      320.93     33.83 o 
   2   3  21       19.26      -12.73     22.04 o 
   3   3  21      147.38      140.83     30.21 o 
   4   3  21       21.15        5.95     25.88 o 
 -11   4  21        0.30      -22.29     29.62 o 
 -10   4  21       73.97       58.06     31.05 o 
  -9   4  21       10.72        0.21     27.80 o 
  -8   4  21       93.64      136.62     34.42 o 
  -7   4  21      145.83      132.66     33.65 o 
  -6   4  21     1024.63      975.85     49.77 o 
  -5   4  21        1.30      -12.57     20.03 o 
  -4   4  21       65.91       40.00     30.21 o 
  -3   4  21      118.17       72.64     31.51 o 
  -2   4  21       90.21      109.82     28.93 o 
  -1   4  21      118.85      116.33     26.51 o 
   0   4  21      112.36       91.92     32.41 o 
   1   4  21      138.26      102.90     27.38 o 
   2   4  21      234.80      239.88     32.10 o 
   3   4  21        1.02      -36.20     24.13 o 
 -10   5  21       63.85      107.59     37.30 o 
  -9   5  21       76.12       84.76     41.14 o 
  -8   5  21       10.22        1.65     25.65 o 
  -7   5  21      100.74       97.07     32.64 o 
  -6   5  21        7.45      -39.93     26.62 o 
  -5   5  21       53.08       20.82     29.30 o 
  -4   5  21      176.37      194.32     29.49 o 
  -3   5  21       69.92       58.61     24.85 o 
  -2   5  21      299.00      308.20     32.53 o 
  -1   5  21      107.86       90.12     26.95 o 
   0   5  21       57.59       48.77     25.10 o 
   1   5  21      163.81      146.98     38.57 o 
   2   5  21      110.07      107.01     35.88 o 
  -9   6  21      216.18      277.14     51.69 o 
  -8   6  21       86.82       44.64     34.54 o 
  -7   6  21       27.74      -11.59     28.35 o 
  -6   6  21       76.03       60.68     34.13 o 
  -5   6  21        0.70      -35.23     27.51 o 
  -4   6  21       54.15       12.91     30.30 o 
  -3   6  21      114.32      144.18     29.28 o 
  -2   6  21      903.31      928.61     45.77 o 
  -1   6  21       53.73       21.44     25.86 o 
   0   6  21       79.99       53.19     31.60 o 
   1   6  21       31.18        3.54     29.42 o 
  -6   7  21        0.95      -41.16     27.44 o 
  -5   7  21       38.09      -32.29     31.23 o 
  -4   7  21      155.25      166.85     39.11 o 
  -3   7  21       90.52       70.34     34.62 o 
  -2   7  21       79.43       50.09     32.64 o 
 -12   0  22      522.45      665.32     70.77 o 
 -10   0  22       78.13       10.40     38.00 o 
  -8   0  22      373.29      420.55     58.74 o 
  -6   0  22       81.50      101.91     41.18 o 
  -4   0  22       11.79       12.10     38.37 o 
  -2   0  22       50.24        5.39     40.07 o 
   0   0  22      354.75      349.93     62.21 o 
   2   0  22      185.00      128.33     48.56 o 
   4   0  22      245.45      289.56     65.45 o 
 -12   1  22       67.51       43.24     41.03 o 
 -11   1  22       54.43       70.62     42.65 o 
 -10   1  22      129.19      149.61     33.60 o 
  -9   1  22        5.08      -14.86     26.44 o 
  -8   1  22      114.75       57.99     28.98 o 
  -7   1  22      368.53      423.92     42.24 o 
  -6   1  22        1.44      -35.96     23.98 o 
  -5   1  22      357.76      425.09     33.77 o 
  -4   1  22       49.86       46.99     21.77 o 
  -3   1  22      270.86      284.25     31.24 o 
  -2   1  22      236.03      218.18     29.21 o 
  -1   1  22     1489.73     1708.17     67.10 o 
   0   1  22       44.08       40.86     24.43 o 
   1   1  22      110.84      138.46     27.78 o 
   2   1  22        3.90       -9.77     22.12 o 
   3   1  22       72.44       94.75     28.04 o 
 -12   2  22        7.40      -26.95     27.64 o 
 -11   2  22        9.04      -24.11     29.43 o 
 -10   2  22      501.91      531.62     46.91 o 
  -9   2  22      109.19       88.71     24.71 o 
  -8   2  22     1094.02     1186.07     51.31 o 
  -7   2  22      154.70      169.79     35.01 o 
  -6   2  22      263.63      283.63     30.29 o 
  -5   2  22       83.95       75.64     23.37 o 
  -4   2  22       21.92      -25.43     21.05 o 
  -3   2  22      117.75      139.39     29.20 o 
  -2   2  22       42.17       33.94     22.15 o 
  -1   2  22       23.75       38.52     30.59 o 
   0   2  22      516.96      530.88     51.39 o 
   1   2  22      266.65      293.76     37.77 o 
   2   2  22        6.29      -24.53     22.81 o 
   3   2  22        1.56      -14.28     23.75 o 
 -11   3  22        0.24      -16.45     26.46 o 
 -10   3  22       14.87      -20.28     56.93 o 
  -9   3  22       13.23        7.50     28.98 o 
  -8   3  22        8.12        0.50     26.11 o 
  -7   3  22      439.38      568.57     39.46 o 
  -6   3  22      495.01      593.82     39.88 o 
  -5   3  22      179.91      135.48     26.90 o 
  -4   3  22      256.01      242.64     29.88 o 
  -3   3  22      118.38      102.85     25.02 o 
  -2   3  22       10.84      -14.05     20.50 o 
  -1   3  22      135.70      102.53     27.60 o 
   0   3  22       29.01       36.55     23.95 o 
   1   3  22      137.34      158.30     29.46 o 
   2   3  22        4.79      -29.40     23.13 o 
   3   3  22        9.39      -28.88     24.04 o 
 -10   4  22       39.19        6.56     29.82 o 
  -9   4  22      402.60      386.98     45.65 o 
  -8   4  22       42.16       28.12     31.42 o 
  -7   4  22      201.27      255.00     40.61 o 
  -6   4  22       34.26        8.13     22.12 o 
  -5   4  22       22.76      -31.10     20.73 o 
  -4   4  22       27.37      -30.43     20.28 o 
  -3   4  22       88.95       47.10     24.67 o 
  -2   4  22       89.65       83.43     26.09 o 
  -1   4  22        7.56      -16.31     23.09 o 
   0   4  22       24.77      -19.13     33.47 o 
   1   4  22      226.07      174.91     31.44 o 
   2   4  22       58.79       22.30     26.52 o 
  -9   5  22      112.72       81.81     33.48 o 
  -8   5  22       86.45       42.98     33.54 o 
  -7   5  22        2.52      -15.03     28.64 o 
  -6   5  22      244.63      212.80     39.21 o 
  -5   5  22      250.65      210.17     39.49 o 
  -4   5  22        2.43      -19.56     21.21 o 
  -3   5  22      203.71      157.55     29.75 o 
  -2   5  22      653.22      701.43     41.99 o 
  -1   5  22      205.90      223.82     41.55 o 
   0   5  22      298.33      454.62     48.83 o 
   1   5  22       28.83        0.86     24.93 o 
  -7   6  22      253.77      298.49     45.60 o 
  -6   6  22        0.05      -34.36     27.29 o 
  -5   6  22        0.19      -40.88     27.26 o 
  -4   6  22      164.88      134.91     37.53 o 
  -3   6  22       67.50       37.30     25.78 o 
  -2   6  22       60.91       45.64     27.94 o 
 -11   0  23      344.79      332.22     58.37 o 
  -9   0  23      510.68      617.50     69.59 o 
  -7   0  23       27.36        1.84     36.23 o 
  -5   0  23        0.96      -37.41     33.87 o 
  -3   0  23      754.60      734.09     72.17 o 
  -1   0  23     1600.46     1677.09    101.24 o 
   1   0  23      154.73      161.46     50.92 o 
 -11   1  23       14.26      -42.06     37.63 o 
 -10   1  23      324.14      281.96     38.87 o 
  -9   1  23        0.54       11.57     28.05 o 
  -8   1  23     1017.70      922.95     59.07 o 
  -7   1  23        8.92       -2.96     24.61 o 
  -6   1  23      152.56      113.47     32.66 o 
  -5   1  23        7.99      -34.95     23.30 o 
  -4   1  23      165.75      116.40     32.58 o 
  -3   1  23       15.27       28.56     33.69 o 
  -2   1  23      226.28      276.37     71.33 o 
  -1   1  23       10.25       60.42     23.89 o 
   0   1  23       56.14       57.33     25.53 o 
   1   1  23       58.20       44.14     25.25 o 
   2   1  23       74.68       55.87     36.52 o 
 -11   2  23       29.11       44.50     43.91 o 
 -10   2  23      214.08      307.64     61.54 o 
  -9   2  23       16.86       -4.06     22.23 o 
  -8   2  23      165.69      170.45     29.37 o 
  -7   2  23      159.19      189.93     29.69 o 
  -6   2  23       84.71       86.33     24.91 o 
  -5   2  23      112.58      116.95     26.44 o 
  -4   2  23       25.40       22.88     22.12 o 
  -3   2  23      105.38       46.59     30.26 o 
  -2   2  23      154.86      132.15     27.07 o 
  -1   2  23      224.04      266.64     31.81 o 
   0   2  23       82.93       60.47     26.01 o 
   1   2  23       59.37       74.63     27.49 o 
   2   2  23       23.17      -17.07     22.79 o 
 -10   3  23      227.13      244.91     41.87 o 
  -9   3  23      317.59      353.51     43.25 o 
  -8   3  23      370.41      351.13     42.99 o 
  -7   3  23      164.14      170.60     29.70 o 
  -6   3  23      180.30      177.21     30.31 o 
  -5   3  23       99.35      107.08     29.55 o 
  -4   3  23      120.38       88.50     25.91 o 
  -3   3  23      174.67      159.05     28.61 o 
  -2   3  23       28.24       -0.14     21.94 o 
  -1   3  23        4.67      -29.91     26.17 o 
   0   3  23        0.69      -25.91     22.15 o 
   1   3  23      226.49      212.45     32.43 o 
  -9   4  23        0.04      -12.70     26.76 o 
  -8   4  23       10.97       -3.27     28.29 o 
  -7   4  23        0.02      -35.71     23.81 o 
  -6   4  23      315.47      410.14     45.55 o 
  -5   4  23      100.44       90.78     28.64 o 
  -4   4  23      212.03      284.02     52.42 o 
  -3   4  23      476.68      513.00     40.38 o 
  -2   4  23       56.78       85.42     26.98 o 
  -1   4  23      426.58      434.42     39.08 o 
   0   4  23      179.98      186.08     31.28 o 
  -7   5  23      335.55      333.89     47.15 o 
  -6   5  23        1.81      -31.10     27.67 o 
  -5   5  23        0.79       11.10     28.91 o 
  -4   5  23       33.23        5.83     24.05 o 
  -3   5  23      235.97      252.92     33.76 o 
  -2   5  23        6.44        1.37     24.34 o 
 -10   0  24      103.19      120.65     51.51 o 
  -8   0  24      424.75      467.48     65.01 o 
  -6   0  24      129.84       79.77     44.35 o 
  -4   0  24      397.02      488.29     67.15 o 
  -2   0  24      769.34      862.27     81.25 o 
   0   0  24        2.74      -29.89     40.66 o 
 -10   1  24      179.70      224.75     39.93 o 
  -9   1  24      639.31      685.11     49.81 o 
  -8   1  24      141.91      106.55     43.50 o 
  -7   1  24       78.03       59.00     60.81 o 
  -6   1  24        7.34      -36.93     24.62 o 
  -5   1  24       16.68       -5.03     27.68 o 
  -4   1  24      106.72       67.70     47.71 o 
  -3   1  24      215.73      222.20     53.98 o 
  -2   1  24      197.68      281.61     42.25 o 
  -1   1  24      371.11      312.23     43.82 o 
   0   1  24      107.61       80.34     40.62 o 
   1   1  24       31.91        5.06     31.46 o 
 -10   2  24      114.58      128.25     50.77 o 
  -9   2  24       25.26        8.46     28.31 o 
  -8   2  24      408.57      425.33     45.08 o 
  -7   2  24       29.07       19.66     26.87 o 
  -6   2  24        0.05      -18.79     28.19 o 
  -5   2  24        1.12      -20.40     22.29 o 
  -4   2  24      565.34      611.75     41.69 o 
  -3   2  24      121.67      131.92     29.13 o 
  -2   2  24      521.27      669.19     50.36 o 
  -1   2  24       28.79       18.55     24.28 o 
   0   2  24        9.52      -17.30     31.23 o 
  -9   3  24       75.85       66.10     31.62 o 
  -8   3  24       17.42       -9.35     28.74 o 
  -7   3  24        1.65      -32.25     21.50 o 
  -6   3  24      260.18      241.79     32.51 o 
  -5   3  24        9.59       16.05     24.87 o 
  -4   3  24      313.90      421.11     37.65 o 
  -3   3  24       13.22      -12.18     23.01 o 
  -2   3  24        9.55      -33.18     22.12 o 
  -1   3  24      109.57       53.03     32.33 o 
  -7   4  24      213.51      186.82     38.25 o 
  -6   4  24        6.48       -3.83     22.79 o 
  -5   4  24       10.31        2.83     24.41 o 
  -4   4  24       93.47       91.29     27.31 o 
  -3   4  24      284.61      318.82     35.72 o 
  -2   4  24       60.43       38.15     26.47 o 
  -9   0  25      796.23      763.39     74.09 o 
  -7   0  25       48.20      -19.48     40.00 o 
  -5   0  25        0.48      -21.92     39.85 o 
  -3   0  25       28.82       -7.08     38.67 o 
  -1   0  25      299.06      283.51     62.65 o 
  -8   1  25       12.77       32.54     31.46 o 
  -7   1  25       66.35       26.02     31.02 o 
  -6   1  25        1.66       -2.31     27.18 o 
  -5   1  25       51.99       62.54     31.81 o 
  -4   1  25      324.05      344.97     44.38 o 
  -3   1  25       23.11       40.21     30.90 o 
  -2   1  25      538.62      701.97     53.46 o 
  -1   1  25        0.30      -37.39     26.98 o 
  -8   2  25       95.35       81.70     33.32 o 
  -7   2  25        1.03      -29.40     27.40 o 
  -6   2  25      119.97      157.26     62.13 o 
  -5   2  25      488.64      575.36     52.98 o 
  -4   2  25        0.85       27.28     31.65 o 
  -3   2  25       57.93       65.33     32.31 o 
  -2   2  25       91.74      150.15     37.39 o 
  -6   3  25       24.10      -12.77     23.57 o 
  -5   3  25       16.14       22.33     57.08 o 
  -4   3  25      346.18      383.23     36.75 o 
                                                 
